# Supplementary material for: Positive Selection Targeted Primate Genes that Encode Transposable Element Repressors
Source: Genome Biol Evol. 2026 Mar 5;18(3):evag059. doi: 10.1093/gbe/evag059 (PMC12994711; doi:10.1093/gbe/evag059)
Supplement: evag059_Supplementary_Data [file evag059_supplementary_data.zip]

Archive with 3 entries (3 files):
- FigureS1.pdf
- FigureS2.pdf
- Supplementary_materials.xlsx
