# Supplementary material for: Positive Selection Targeted Primate Genes that Encode Transposable Element Repressors
Source: Genome Biol Evol. 2026 Mar 5;18(3):evag059. doi: 10.1093/gbe/evag059 (PMC12994711; doi:10.1093/gbe/evag059)
Supplement: evag059_Supplementary_Data [file evag059_supplementary_data.zip › Supplementary_materials.xlsx]

## Sheet: Table description
Supplementary Table legends:
Table S1. List of primate species used for the positive selection analysis
Table S2. Likelihood ratio test statistics for models of variable selective pressure among sites (F3x4)
Table S3. Conformational parameters for all primate IDRs
Table S4. List of the Human Genome Diversity Panel populations.
Table S5. Summary statistics minimum ranks for TE control genes.

## Sheet: Table S1
Table 1. List of primate species used for the positive selection analysis
Scientific name	Common name	Abbreviation	ADNP	AGO1	AGO2	AGO3	AGO4	CBX1	CBX3	CDK2AP1	CHD3	CHD4	CHD5	DDX4	DHX9	DNMT1	DNMT3A	DNMT3B	DNMT3L	GATAD2A	GATAD2B	GTSF1	GTSF1L	HDAC1	HDAC2	HNRNPC	MBD2	MBD3	METTL14	METTL3	MORC2	MOV10	MOV10L1		MPHOSPH8	MTA1	MTA2	MTA3	PIWIL1	PIWIL2	PIWIL3		PIWIL4	PLD6	PPHLN1	RBBP4	RBBP7	SAFB	SAFB2
																																	Reg1	Reg2							Reg1	Reg2
Aotus nancymaae	Ma's night monkey	aotNan
Callithrix jacchus	White-tufted-ear marmoset	calJac
Cercocebus atys	Sooty mangabey	carAty
Carlito syrichta	Philippine tarsier	carSyr
Cebus imitator	Panamanian white-faced capuchin	cebImi
Chlorocebus sabaeus	Green monkey	chlSab
Colobus angolensis palliatus	Angola colobus	colAng
Gorilla gorilla gorilla	Western lowland gorilla	gorGor
Homo sapiens	Human	homSap
Hylobates moloch	Silvery gibbon	hylMol
Lemur catta	Ring-tailed lemur	lemCat
Macaca fascicularis	Crab-eating macaque	macFas
Macaca mulatta	Rhesus monkey	macMul
Macaca nemestrina	Pig-tailed macaque	macNem
Macaca thibetana thibetana	Tibetan macaque	macThi
Mandrillus leucophaeus	Drill	manLeu
Microcebus murinus	Gray mouse lemur	micMur
Nomascus leucogenys	Northern white-cheeked gibbon	nomLeu
Nycticebus coucang	Slow loris	nycCou
Otolemur garnettii	Small-eared galago	otoGar
Pan paniscus	Pygmy chimpanzee	panPan
Pan troglodytes	Chimpanzee	panTro
Papio anubis	Olive baboon	papAnu
Piliocolobus tephrosceles	Ugandan red colobus	pilTep
Pongo abelii	Sumatran orangutan	ponAbe
Pongo pygmaeus	Bornean orangutan	ponPyg
Propithecus coquereli	Coquerel's sifaka	proCoq
Rhinopithecus bieti	Black snub-nosed monkey	rhiBie
Rhinopithecus roxellana	Golden snub-nosed monkey	rhiRox
Saimiri boliviensis	Bolivian squirrel monkey	saiBol
Sapajus apella	Tufted capuchin	sapApe
Symphalangus syndactylus	Siamang	symSyn
Theropithecus gelada	Gelada	theGel
Trachypithecus francoisi	Francois's langur	traFra
			Notes
				Present
				Absent
			Reg indicates a recombinant free sub-region identified by GARD.
[truncated: 16 more columns]

## Sheet: Table S2
Table 2. Likelihood ratio test statistics for models of variable selective pressure among sites (F3x4).
Gene	RefSeq Protein accession		GARD				Number of primate species		PAML analysis						Positively selected sites							Number of IDR		Branches under episodic selection
									M7 vs M8			M8a vs M8			(positively selected sites in IDRs in blue; * positive selected sites reported in previous studies)		BEB	FEL	FUBAR	MEME				Number	Species
(Red, genes under positive selection)			Recombination Breakpoint		Analyzed protein regions				-2ΔlnLa	P value (df=2)b		-2ΔlnLa	P value (df=1)b				Posterior probability cutoff of 0.90	p-value cutoff < 0.1	Posterior probability cutoff of 0.90	p-value cutoff < 0.1
ADNP	NP_001269460.1		no break		1-1102		34		0.650828	0.722228		0	1									4		0
AGO1	NP_036331.1		no break		1-857		25		0.016256	0.991905		0.00515	0.94279									1		0
AGO2	NP_036286.2		no break		1-859		34		0.017152	0.991461		0.68636	0.407405									2		0
AGO3	NP_079128.2		no break		1-860		19		0.003022	0.99849		0	1									1		0
AGO4	NP_060099.2		no break		1-861		22		17.7776	0.000137926		0.586712	0.443693									1		2	macNem,rhiBie
CBX1	NP_001120700.1		no break		1-185		32		0.002294	0.998854		0	1									1		0
CBX3	NP_057671.2		no break		1-183		34		0.003446	0.998278		1.89271	0.168897									1		1	rhiBie
CDK2AP1	NP_004633.1		no break		1-115		32		0.703004	0.70363		0	1									1		0
CHD3	NP_001005273.1		no break		34-1863		33		2.98756	0.224522		0.000792	0.977549									6		0
CHD4	NP_001264.2		no break		1-1912		34		19.4631	5.94e-05		0.0009	0.976067									5		0
CHD5	NP_056372.1		no break		1-1954		34		3.0116	0.22184		0	1									6		0
DDX4	NP_077726.1		no break		1-724		34		0.001618	0.999191		0.001554	0.968555									2		1	manLeu
DHX9	NP_001348.2		no break		1-1270		34		0	1		0.709798	0.399511									3		0
DNMT1	NP_001124295.1		no break		1-1632		34		9.3416	0.00936479		1.51969	0.217666									3		0
DNMT3A	NP_072046.2		no break		1-912		33		21.851	1.8e-05		13.8007	0.000203259		P69*,A84*		69,84	69,84	69,84	34,69,84,188,114		2		0
DNMT3B	NP_008823.1		no break		1-853		33		3.67967	0.158843		1.38967	0.23846									2		0
DNMT3L	NP_787063.1		no break		1-386		33		7.37981	0.0249743		1.76095	0.184507									1		0
GATAD2A	NP_001371457.1		no break		1-634		34		2.21865	0.329782		0.001498	0.969126									3		1	calJac
GATAD2B	NP_065750.1		no break		1-593		33		0.000812	0.999594		0.280268	0.596526									3		1	carAty
GTSF1	NP_789761.1		no break		1-148		34		0.00011	0.999945		0	1									1		0
GTSF1L	NP_653195.2		no break		1-167		32		5.08158	0.0788041		5.01126	0.025183									1		0
HDAC1	NP_004955.2		no break		1-482		34		0.000108	0.999946		0.526032	0.46828									1		0
HDAC2	NP_001518.3		no break		1-488		34		0.001146	0.999427		0	1									1		1	ponAbe
HNRNPC	NP_004491.2		no break		1-293		31		2.8e-05	0.999986		0	1									1		1	carAty
MBD2	NP_003918.1		no break		1-411		33		5e-05	0.999975		0	1									1		1	micMur
MBD3	NP_001268382.1		no break		1-291		32		0.003252	0.998375		0	1									2		1	pilTep
METTL14	NP_066012.1		no break		1-456		34		3.02001	0.220909		0.000214	0.988328									2		0
METTL3	NP_062826.2		no break		1-580		34		4.82135	0.0897545		2.07963	0.149276									2		0
MORC2	NP_001290185.1		no break		1-1032		34		20.9533	2.82e-05		11.9151	0.000556821		R153*,S730*		153,685,706,730,741,864,874,875,883	634,730		52,153,653,659,713,725,730,879		2		1	colAng
MOV10	NP_001308253.1		no break		1-1003		34		2.97756	0.225648		0.846308	0.357599									1		0
MOV10L1	NP_061868.1		1 break point		1211										T18,L26							3
				Reg1	1-182		31		23.4919	7.92e-06		19.9803	7.82e-06				26,56,58,59,60	18,26	18,26	18,26,32,179				0
				Reg2	183-1211		34		1.33644	0.512619		0	1											2	manLeu,lemCat
MPHOSPH8	NP_059990.2		no break		1-860		33		23.9106	6.43e-06		2.64131	0.104117									2		0
MTA1	NP_004680.2		no break		1-715		32		5.01219	0.0815863		0	1									3		0
MTA2	NP_004730.2		no break		1-668		33		3.78499	0.150695		0.504712	0.477437									1		0
MTA3	NP_001317371.1		no break		1-594		34		12.4169	0.00201234		2.75598	0.0968913									3		0
PIWIL1	NP_004755.2		no break		1-861		34		0.59484	0.742732		0.112632	0.737167									1		1	chlSab
PIWIL2	NP_060538.2		no break		1-973		32		20.1249	4.27e-05		9.08601	0.00257572		L88,P94,S95		90,94		88,94,95	31,43,45,88,91,94,95,119,121,124,156,178,185,214,260,264,580		1		0
PIWIL3	NP_001242904.1		1 break point		873										L58,A67,R185,R190,L235,I310,R311,E344,R362,H403,R450,S517,H519,S524,Q530,D557,R560,T739,I740							1
				Reg1	1-46		na		na	na		na	na				58,67,123,185,310,344,403,423,517,519,524,530,544,557,560,580,689,767,772,797	58,185,190,235,310,311,344,362,403,450,524,557,608,690,739,740	344	49,58,66,67,85,124,160,190,202,207,209,235,271,291,302,304,310,311,342,344,358,362,403,412,443,450,516,517,519,524,530,557,560,605,723,739,740,765,795,872				na
				Reg2	47-873		26		45.8732	1.09x10-10		35.0509	3.21x10-9											4	micMur,saiBol,carAty,lemCat
PIWIL4	NP_689644.2		no break		1-852		34		13.1714	0.00137994		4.15565	0.0414959		I12,A26,R31,D56,Q78,Q180,Q282,T290,Q371,S512,R645,H848		282	12,26,31,56,60,78,180,290,371,512,645,848	56,512,371,282	12,16,22,26,31,56,78,99,180,287,290,312,371,380,388,406,425,473,481,482,497,500,512,645,680,752,848		1		0
PLD6	NP_849158.2		no break		1-252		28		0.078048	0.03		0	1									0		2	papAnu,calJac
PPHLN1	NP_057572.5		no break		1-341		32		0	1		0	1											0
RBBP4	NP_005601.1		no break		1-425		34		2.55654	0.2785		0	1									0		1	chlSab
RBBP7	NP_001185648.1		no break		1-425		32		14.817	0.000606076		14.8039	0.000119291		L30,M35,A38		10,13,30,31,34,35,38,40	35	30,35,38	35				0
SAFB	NP_055464.1		no break		1-953		32		0.651704	0.721912		0.07352	0.786279									3		2	macNem,proCoq
SAFB2	NP_001188267.1		no break		1-917		32		4.65895	0.0973469		0	1									2		2	carAty,proCoq
SETDB1	NP_001353347.1		no break		1-1292		33		0.000156	0.999922		0.000156	0.990035									3		0
SLTM	NP_079031.2		no break		1-1034		32		3.43107	0.179868		0.106788	0.743831									3		1	proCoq
SPOCD1	NP_653170.3		no break		1-1216		34		74.7802	5.78x10-17		50.3273	1.3x10-12		S39,G50,L65,R71,A113,S122,D128,P193,H215,C256,P268,C301,P303,P309,G311,T349,G379,T438,P480,G491,G494,P515,R625,L770,H791,T824,S838,P983,P993,H1105,R1135,T1171,S1173,R1177,R1181,A1187,R1196,P1202,T1203,S1208,E1209,C1210		39,65,71,113,128,170,215,219,256,274,301,345,347,351,355,391,414,438,491,558,606,760,1105,1121,1135,1173,1177,1181,1208,1209,1210,1212	39,50,65,71,113,122,128,193,215,256,268,288,301,303,309,311,349,352,379,438,480,491,494,515,625,676,770,791,807,809,824,838,891,983,993,1105,1171,1173,1177,1187,1196,1202,1203,1208	113,1177	39,50,65,71,79,85,90,105,113,122,128,190,193,209,215,230,240,256,268,301,303,309,311,335,338,349,379,411,418,438,480,491,494,515,517,550,567,586,590,611,625,633,707,770,791,824,838,861,921,983,989,993,1024,1038,1066,1067,1093,1105,1134,1135,1171,1173,1174,1177,1180,1181,1182,1184,1185,1187,1195,1196,1202,1203,1208,1209,1210,1214		3		0
TASOR	NP_001352564.1		no break		1-1670		33		7.67249	0.0215744		4.73759	0.0295103		I744,M1182,T1587							4		1	carAty
TET1	NP_085128.2		no break		1-2136		33		11.5551	0.00309634		3.09366	0.0785979									3		2	carAty,micMur
TET2	NP_001120680.1		no break		1-2002		34		23.079	9.74e-06		12.6296	0.000379696		C171,T313,Q324,Q414,L431,K454,A457,L476,N515,Q530,T621,Q626,L676,V698,Q744,L1740, I1762,N1805,L1830,M1976			171,292,313,324,360,369,414,431,454,457,476,515,530,553,599,619,621,626,676,698,744,1499,1558,1614,1740,1762,1773,1799,1805,1830,1976	1740	23,44,55,56,69,126,143,144,162,171,173,281,313,324,367,368,396,414,421,425,431,454,457,474,476,515,530,556,594,612,615,621,626,646,655,658,659,661,676,698,702,735,744,759,798,800,812,814,816,823,830,843,857,908,946,987,988,995,1045,1098,1408,1440,1495,1526,1532,1533,1534,1570,1664,1674,1705,1710,1726,1740,1742,1762,1805,1825,1827,1830,1961,1976,1979,1991		2		0
TET3	NP_001274420.1		no break		1-1795		34		6.60555	0.036781		1.81941	0.177383									4		0
TEX15	NP_001337091.1		no break		1-3172		33		73.188	1.28x10-16		46.3714	9.78x10-12		L398,K470,W509,V544,C597,F778,S933,L995,H1002,C1182,T1284,S1297,Q1352,S1447,R1455,L1680,I1809,L1819,Y1946,V1981,K2160,I2330,L2649,L2677,L2720,V2714,K2834,V2902,M2934,R3150		487,1182,1320,1556,1618,1946,1981,2337,2905,2934,3027	193,328,398,470,509,544,597,778,933,995,1002,1142,1182,1185,1201,1270,1284,1297,1352,1447,1455,1666,1680,1775,1809,1819,1946,1981,1984,2160,2313,2330,2365,2510,2519,2649,2677,2714,2720,2748,2821,2834,2899,2902,3150		26,68,277,319,342,351,384,386,398,401,402,411,443,446,470,480,498,509,514,544,564,565,566,573,597,601,643,671,683,712,755,773,778,781,817,898,915,931,933,935,954,959,962,982,989,995,1001,1002,1105,1108,1182,1188,1213,1226,1233,1235,1255,1284,1297,1298,1309,1352,1447,1455,1480,1510,1534,1562,1577,1596,1607,1610,1629,1642,1680,1734,1756,1805,1809,1819,1844,1845,1846,1861,1875,1887,1921,1922,1946,19…		4		1	otoGar
TNRC18	NP_001073964.2		5 break points		3119
				Reg1	1-1199		32		4.8617	0.087962		0.001108	0.973446											1	manLeu
				Reg2	1200-1505		32		0.213226	0.898873		0.213234	0.644244											0
				Reg3	1506-1896		32		0.09614	0.953067		0	1											1	macMul
				Reg4	1897-2745		32		0.461568	0.793911		0	1											0
				Reg5	2746-2812		na		na	na		na	na											na
				Reg6	2813-3119		31		2.50799	0.285362		0.83826	0.359895											0
TRIM28	NP_005753.1		no break		1-835		34		0.07059	0.965321		0	1									3		1	macMul
TUT4	NP_001009881.1		no break		1-1645		34		12.0534	0.0024135		4.27162	0.0387539		G30,A121,R211,V1340			30,121,211,1340	121,211,1340	7,30,121,172,173,184,198,211,378,651,715,743,771,821,1035,1263,1264,1340,1525		5		1	rhiBie
TUT7	NP_078893.2		no break		1-1495		34		19.5524	5.68e-05		8.4151	0.00372117		V506,Q767,V908		506,530,636,763,782,908	506,695,727,767,908	506,908	93,123,309,506,521,701,733,767,836,908,999,1403		3		0
WTAP	NP_001257460.1		no break		1-396		33		11.4208	0.00331133		11.4209	0.000726212		T16,A22,I27,V329		16,22,27,263,299,314,330	16,329	16,27,329	16,22,27,329		1		0
YTHDC1	NP_001026902.1		no break		1-727		34		0.001958	0.999022		0.109892	0.740267									2		2	rhiBie,pilTep
ZC3H13	NP_001317493.1		no break		1-1669		33		8.20706	0.0165143		0	1									2		0
Note
a -2ΔlnL: twice the difference of the natural logs of the maximum likelihood of the models being compared;
b p value: p value of rejecting the neutral models in favor of the positive selection model; df: degrees of freedom.
na: not analyzed

## Sheet: Table S3
Table 3. Conformational parameters for all primate IDRs.
IDR	ν	Sconf/N	SHD	FCR	NCPR
ADNP-r0-Aotus_nancymaae	0.547	10.007	4.493	0.12	0.087
ADNP-r0-Callithrix_jacchus	0.547	10.007	4.491	0.12	0.087
ADNP-r0-Carlito_syrichta	0.547	10.013	4.453	0.12	0.087
ADNP-r0-Cebus_imitator	0.547	10.007	4.491	0.12	0.087
ADNP-r0-Cercocebus_atys	0.547	10.008	4.488	0.12	0.087
ADNP-r0-Chlorocebus_sabaeus	0.547	10.008	4.488	0.12	0.087
ADNP-r0-Colobus_angolensis_palliatus	0.547	10.008	4.488	0.12	0.087
ADNP-r0-Gorilla_gorilla_gorilla	0.547	10.008	4.488	0.12	0.087
ADNP-r0-Homo_sapiens	0.547	10.008	4.488	0.12	0.087
ADNP-r0-Hylobates_moloch	0.547	10.008	4.488	0.12	0.087
ADNP-r0-Lemur_catta	0.547	10.01	4.469	0.12	0.087
ADNP-r0-Macaca_fascicularis	0.547	10.008	4.488	0.12	0.087
ADNP-r0-Macaca_mulatta	0.547	10.008	4.488	0.12	0.087
ADNP-r0-Macaca_nemestrina	0.547	10.008	4.488	0.12	0.087
ADNP-r0-Macaca_thibetana_thibetana	0.547	10.008	4.488	0.12	0.087
ADNP-r0-Mandrillus_leucophaeus	0.547	10.008	4.488	0.12	0.087
ADNP-r0-Microcebus_murinus	0.547	10.01	4.469	0.12	0.087
ADNP-r0-Nomascus_leucogenys	0.547	10.008	4.488	0.12	0.087
ADNP-r0-Nycticebus_coucang	0.547	10.011	4.465	0.12	0.087
ADNP-r0-Otolemur_garnettii	0.547	10.009	4.479	0.12	0.087
ADNP-r0-Pan_paniscus	0.547	10.008	4.488	0.12	0.087
ADNP-r0-Pan_troglodytes	0.547	10.008	4.488	0.12	0.087
ADNP-r0-Papio_anubis	0.547	10.007	4.49	0.12	0.087
ADNP-r0-Piliocolobus_tephrosceles	0.547	10.008	4.488	0.12	0.087
ADNP-r0-Pongo_abelii	0.547	10.008	4.488	0.12	0.087
ADNP-r0-Pongo_pygmaeus	0.547	10.008	4.488	0.12	0.087
ADNP-r0-Propithecus_coquereli	0.547	10.01	4.469	0.12	0.087
ADNP-r0-Rhinopithecus_bieti	0.547	10.008	4.488	0.12	0.087
ADNP-r0-Rhinopithecus_roxellana	0.547	10.008	4.488	0.12	0.087
ADNP-r0-Saimiri_boliviensis	0.547	10.008	4.486	0.12	0.087
ADNP-r0-Sapajus_apella	0.547	10.007	4.491	0.12	0.087
ADNP-r0-Symphalangus_syndactylus	0.547	10.008	4.488	0.12	0.087
ADNP-r0-Theropithecus_gelada	0.547	10.007	4.49	0.12	0.087
ADNP-r0-Trachypithecus_francoisi	0.547	10.008	4.488	0.12	0.087
ADNP-r1-Aotus_nancymaae	0.591	10.388	2.194	0.179	0.077
ADNP-r1-Callithrix_jacchus	0.591	10.388	2.194	0.179	0.077
ADNP-r1-Carlito_syrichta	0.591	10.388	2.194	0.179	0.077
ADNP-r1-Cebus_imitator	0.591	10.388	2.194	0.179	0.077
ADNP-r1-Cercocebus_atys	0.591	10.388	2.194	0.179	0.077
ADNP-r1-Chlorocebus_sabaeus	0.591	10.388	2.194	0.179	0.077
ADNP-r1-Colobus_angolensis_palliatus	0.591	10.388	2.194	0.179	0.077
ADNP-r1-Gorilla_gorilla_gorilla	0.591	10.388	2.194	0.179	0.077
ADNP-r1-Homo_sapiens	0.591	10.388	2.194	0.179	0.077
ADNP-r1-Hylobates_moloch	0.591	10.388	2.194	0.179	0.077
ADNP-r1-Lemur_catta	0.591	10.388	2.194	0.179	0.077
ADNP-r1-Macaca_fascicularis	0.591	10.388	2.194	0.179	0.077
ADNP-r1-Macaca_mulatta	0.591	10.388	2.194	0.179	0.077
ADNP-r1-Macaca_nemestrina	0.591	10.388	2.194	0.179	0.077
ADNP-r1-Macaca_thibetana_thibetana	0.591	10.388	2.194	0.179	0.077
ADNP-r1-Mandrillus_leucophaeus	0.591	10.388	2.194	0.179	0.077
ADNP-r1-Microcebus_murinus	0.591	10.388	2.194	0.179	0.077
ADNP-r1-Nomascus_leucogenys	0.591	10.388	2.194	0.179	0.077
ADNP-r1-Nycticebus_coucang	0.591	10.388	2.194	0.179	0.077
ADNP-r1-Otolemur_garnettii	0.591	10.388	2.194	0.179	0.077
ADNP-r1-Pan_paniscus	0.591	10.388	2.194	0.179	0.077
ADNP-r1-Pan_troglodytes	0.591	10.388	2.194	0.179	0.077
ADNP-r1-Papio_anubis	0.591	10.388	2.194	0.179	0.077
ADNP-r1-Piliocolobus_tephrosceles	0.591	10.388	2.194	0.179	0.077
ADNP-r1-Pongo_abelii	0.591	10.388	2.194	0.179	0.077
ADNP-r1-Pongo_pygmaeus	0.591	10.388	2.194	0.179	0.077
ADNP-r1-Propithecus_coquereli	0.591	10.388	2.194	0.179	0.077
ADNP-r1-Rhinopithecus_bieti	0.591	10.388	2.194	0.179	0.077
ADNP-r1-Rhinopithecus_roxellana	0.591	10.388	2.194	0.179	0.077
ADNP-r1-Saimiri_boliviensis	0.591	10.388	2.194	0.179	0.077
ADNP-r1-Sapajus_apella	0.591	10.388	2.194	0.179	0.077
ADNP-r1-Symphalangus_syndactylus	0.591	10.388	2.194	0.179	0.077
ADNP-r1-Theropithecus_gelada	0.591	10.388	2.194	0.179	0.077
ADNP-r1-Trachypithecus_francoisi	0.591	10.388	2.194	0.179	0.077
ADNP-r2-Aotus_nancymaae	0.503	10.21	2.891	0.373	-0.053
ADNP-r2-Callithrix_jacchus	0.503	10.21	2.891	0.373	-0.053
ADNP-r2-Carlito_syrichta	0.502	10.206	2.918	0.373	-0.053
ADNP-r2-Cebus_imitator	0.503	10.21	2.891	0.373	-0.053
ADNP-r2-Cercocebus_atys	0.503	10.21	2.891	0.373	-0.053
ADNP-r2-Chlorocebus_sabaeus	0.505	10.22	2.819	0.373	-0.053
ADNP-r2-Colobus_angolensis_palliatus	0.503	10.21	2.891	0.373	-0.053
ADNP-r2-Gorilla_gorilla_gorilla	0.503	10.21	2.891	0.373	-0.053
ADNP-r2-Homo_sapiens	0.503	10.21	2.891	0.373	-0.053
ADNP-r2-Hylobates_moloch	0.503	10.21	2.891	0.373	-0.053
ADNP-r2-Lemur_catta	0.502	10.206	2.918	0.373	-0.053
ADNP-r2-Macaca_fascicularis	0.503	10.21	2.891	0.373	-0.053
ADNP-r2-Macaca_mulatta	0.503	10.21	2.891	0.373	-0.053
ADNP-r2-Macaca_nemestrina	0.503	10.21	2.891	0.373	-0.053
ADNP-r2-Macaca_thibetana_thibetana	0.503	10.21	2.891	0.373	-0.053
ADNP-r2-Mandrillus_leucophaeus	0.503	10.21	2.891	0.373	-0.053
ADNP-r2-Microcebus_murinus	0.502	10.206	2.918	0.373	-0.053
ADNP-r2-Nomascus_leucogenys	0.503	10.21	2.891	0.373	-0.053
ADNP-r2-Nycticebus_coucang	0.502	10.206	2.918	0.373	-0.053
ADNP-r2-Otolemur_garnettii	0.502	10.206	2.918	0.373	-0.053
ADNP-r2-Pan_paniscus	0.503	10.21	2.891	0.373	-0.053
ADNP-r2-Pan_troglodytes	0.503	10.21	2.891	0.373	-0.053
ADNP-r2-Papio_anubis	0.503	10.21	2.891	0.373	-0.053
ADNP-r2-Piliocolobus_tephrosceles	0.503	10.21	2.891	0.373	-0.053
ADNP-r2-Pongo_abelii	0.503	10.211	2.886	0.373	-0.053
ADNP-r2-Pongo_pygmaeus	0.503	10.211	2.886	0.373	-0.053
ADNP-r2-Propithecus_coquereli	0.501	10.206	2.922	0.373	-0.053
ADNP-r2-Rhinopithecus_bieti	0.503	10.21	2.891	0.373	-0.053
ADNP-r2-Rhinopithecus_roxellana	0.503	10.21	2.891	0.373	-0.053
ADNP-r2-Saimiri_boliviensis	0.504	10.215	2.857	0.373	-0.053
ADNP-r2-Sapajus_apella	0.503	10.21	2.891	0.373	-0.053
ADNP-r2-Symphalangus_syndactylus	0.503	10.21	2.891	0.373	-0.053
ADNP-r2-Theropithecus_gelada	0.503	10.21	2.891	0.373	-0.053
ADNP-r2-Trachypithecus_francoisi	0.503	10.21	2.891	0.373	-0.053
ADNP-r3-Aotus_nancymaae	0.552	10.162	3.577	0.357	-0.14
ADNP-r3-Callithrix_jacchus	0.552	10.161	3.585	0.357	-0.14
ADNP-r3-Carlito_syrichta	0.549	10.171	3.548	0.352	-0.133
ADNP-r3-Cebus_imitator	0.552	10.161	3.583	0.357	-0.14
ADNP-r3-Cercocebus_atys	0.547	10.159	3.622	0.349	-0.132
ADNP-r3-Chlorocebus_sabaeus	0.543	10.155	3.654	0.345	-0.128
ADNP-r3-Colobus_angolensis_palliatus	0.55	10.161	3.594	0.353	-0.136
ADNP-r3-Gorilla_gorilla_gorilla	0.55	10.161	3.596	0.354	-0.136
ADNP-r3-Homo_sapiens	0.55	10.162	3.589	0.354	-0.136
ADNP-r3-Hylobates_moloch	0.55	10.161	3.597	0.354	-0.136
ADNP-r3-Lemur_catta	0.55	10.168	3.555	0.348	-0.137
ADNP-r3-Macaca_fascicularis	0.547	10.159	3.622	0.349	-0.132
ADNP-r3-Macaca_mulatta	0.547	10.159	3.622	0.349	-0.132
ADNP-r3-Macaca_nemestrina	0.547	10.159	3.622	0.349	-0.132
ADNP-r3-Macaca_thibetana_thibetana	0.547	10.159	3.622	0.349	-0.132
ADNP-r3-Mandrillus_leucophaeus	0.547	10.159	3.622	0.349	-0.132
ADNP-r3-Microcebus_murinus	0.552	10.169	3.534	0.352	-0.141
ADNP-r3-Nomascus_leucogenys	0.55	10.161	3.597	0.354	-0.136
ADNP-r3-Nycticebus_coucang	0.543	10.164	3.603	0.348	-0.129
ADNP-r3-Otolemur_garnettii	0.543	10.164	3.6	0.348	-0.129
ADNP-r3-Pan_paniscus	0.545	10.161	3.614	0.35	-0.132
ADNP-r3-Pan_troglodytes	0.545	10.161	3.614	0.35	-0.132
ADNP-r3-Papio_anubis	0.547	10.159	3.622	0.349	-0.132
ADNP-r3-Piliocolobus_tephrosceles	0.55	10.161	3.594	0.353	-0.136
ADNP-r3-Pongo_abelii	0.55	10.161	3.597	0.354	-0.136
ADNP-r3-Pongo_pygmaeus	0.55	10.161	3.597	0.354	-0.136
ADNP-r3-Propithecus_coquereli	0.553	10.17	3.527	0.352	-0.141
ADNP-r3-Rhinopithecus_bieti	0.55	10.161	3.594	0.353	-0.136
ADNP-r3-Rhinopithecus_roxellana	0.55	10.161	3.594	0.353	-0.136
ADNP-r3-Saimiri_boliviensis	0.549	10.161	3.594	0.36	-0.136
ADNP-r3-Sapajus_apella	0.552	10.161	3.583	0.357	-0.14
ADNP-r3-Symphalangus_syndactylus	0.55	10.161	3.597	0.354	-0.136
ADNP-r3-Theropithecus_gelada	0.547	10.159	3.622	0.349	-0.132
ADNP-r3-Trachypithecus_francoisi	0.55	10.161	3.594	0.353	-0.136
AGO1-r0-Aotus_nancymaae	0.563	10.282	2.809	0.237	-0.026
AGO1-r0-Callithrix_jacchus	0.563	10.282	2.809	0.237	-0.026
AGO1-r0-Carlito_syrichta	0.563	10.282	2.809	0.237	-0.026
AGO1-r0-Cebus_imitator	0.563	10.282	2.809	0.237	-0.026
AGO1-r0-Chlorocebus_sabaeus	0.563	10.282	2.809	0.237	-0.026
AGO1-r0-Colobus_angolensis_palliatus	0.563	10.282	2.809	0.237	-0.026
AGO1-r0-Gorilla_gorilla_gorilla	0.563	10.282	2.809	0.237	-0.026
AGO1-r0-Homo_sapiens	0.563	10.282	2.809	0.237	-0.026
AGO1-r0-Hylobates_moloch	0.565	10.285	2.782	0.205	-0.051
AGO1-r0-Macaca_mulatta	0.533	10.161	3.291	0.288	0.014
AGO1-r0-Macaca_nemestrina	0.563	10.282	2.809	0.237	-0.026
AGO1-r0-Mandrillus_leucophaeus	0.563	10.282	2.809	0.237	-0.026
AGO1-r0-Microcebus_murinus	0.563	10.282	2.809	0.237	-0.026
AGO1-r0-Nomascus_leucogenys	0.563	10.282	2.809	0.237	-0.026
AGO1-r0-Otolemur_garnettii	0.563	10.282	2.809	0.237	-0.026
AGO1-r0-Pan_paniscus	0.563	10.282	2.809	0.237	-0.026
AGO1-r0-Papio_anubis	0.563	10.282	2.809	0.237	-0.026
AGO1-r0-Piliocolobus_tephrosceles	0.563	10.282	2.809	0.237	-0.026
AGO1-r0-Pongo_abelii	0.563	10.282	2.809	0.237	-0.026
AGO1-r0-Pongo_pygmaeus	0.563	10.282	2.809	0.237	-0.026
AGO1-r0-Propithecus_coquereli	0.563	10.282	2.809	0.237	-0.026
AGO1-r0-Rhinopithecus_roxellana	0.563	10.282	2.809	0.237	-0.026
AGO1-r0-Saimiri_boliviensis	0.563	10.282	2.809	0.237	-0.026
AGO1-r0-Symphalangus_syndactylus	0.565	10.285	2.782	0.205	-0.051
AGO1-r0-Theropithecus_gelada	0.563	10.282	2.809	0.237	-0.026
AGO2-r0-Aotus_nancymaae	0.567	10.294	2.826	0.156	0.031
AGO2-r0-Callithrix_jacchus	0.567	10.294	2.826	0.156	0.031
AGO2-r0-Gorilla_gorilla_gorilla	0.567	10.294	2.826	0.156	0.031
AGO2-r0-Homo_sapiens	0.567	10.298	2.82	0.161	0.032
AGO2-r0-Lemur_catta	0.568	10.297	2.813	0.156	0.031
AGO2-r0-Macaca_mulatta	0.567	10.294	2.826	0.156	0.031
AGO2-r0-Macaca_thibetana_thibetana	0.567	10.294	2.826	0.156	0.031
AGO2-r0-Microcebus_murinus	0.569	10.305	2.767	0.156	0.031
AGO2-r0-Nomascus_leucogenys	0.567	10.294	2.826	0.156	0.031
AGO2-r0-Nycticebus_coucang	0.567	10.301	2.806	0.161	0.032
AGO2-r0-Pan_paniscus	0.567	10.298	2.82	0.161	0.032
AGO2-r0-Pan_troglodytes	0.567	10.298	2.82	0.161	0.032
AGO2-r0-Pongo_abelii	0.564	10.302	2.728	0.2	0.029
AGO2-r0-Rhinopithecus_roxellana	0.567	10.294	2.826	0.156	0.031
AGO2-r0-Saimiri_boliviensis	0.568	10.297	2.813	0.156	0.031
AGO2-r0-Sapajus_apella	0.567	10.294	2.826	0.156	0.031
AGO2-r0-Symphalangus_syndactylus	0.567	10.294	2.826	0.156	0.031
AGO2-r0-Trachypithecus_francoisi	0.567	10.294	2.826	0.156	0.031
AGO2-r0-Chlorocebus_sabaeus	0.562	10.273	2.915	0.147	0.029
AGO2-r0-Macaca_fascicularis	0.562	10.273	2.915	0.147	0.029
AGO2-r1-Aotus_nancymaae	0.568	10.297	2.703	0.205	-0.051
AGO2-r1-Callithrix_jacchus	0.568	10.297	2.703	0.205	-0.051
AGO2-r1-Gorilla_gorilla_gorilla	0.568	10.297	2.703	0.205	-0.051
AGO2-r1-Homo_sapiens	0.568	10.297	2.703	0.205	-0.051
AGO2-r1-Lemur_catta	0.568	10.297	2.703	0.205	-0.051
AGO2-r1-Macaca_mulatta	0.568	10.297	2.703	0.205	-0.051
AGO2-r1-Macaca_thibetana_thibetana	0.568	10.297	2.703	0.205	-0.051
AGO2-r1-Microcebus_murinus	0.568	10.297	2.703	0.205	-0.051
AGO2-r1-Nomascus_leucogenys	0.568	10.297	2.703	0.205	-0.051
AGO2-r1-Nycticebus_coucang	0.568	10.297	2.703	0.205	-0.051
AGO2-r1-Pan_paniscus	0.568	10.297	2.703	0.205	-0.051
AGO2-r1-Pan_troglodytes	0.568	10.297	2.703	0.205	-0.051
AGO2-r1-Pongo_abelii	0.568	10.297	2.703	0.205	-0.051
AGO2-r1-Pongo_pygmaeus	0.568	10.297	2.703	0.205	-0.051
AGO2-r1-Rhinopithecus_roxellana	0.568	10.297	2.703	0.205	-0.051
AGO2-r1-Saimiri_boliviensis	0.568	10.297	2.703	0.205	-0.051
AGO2-r1-Sapajus_apella	0.568	10.297	2.703	0.205	-0.051
AGO2-r1-Symphalangus_syndactylus	0.568	10.297	2.703	0.205	-0.051
AGO2-r1-Trachypithecus_francoisi	0.568	10.297	2.703	0.205	-0.051
AGO2-r1-Carlito_syrichta	0.568	10.297	2.703	0.205	-0.051
AGO2-r1-Cebus_imitator	0.568	10.297	2.703	0.205	-0.051
AGO2-r1-Colobus_angolensis_palliatus	0.568	10.297	2.703	0.205	-0.051
AGO2-r1-Hylobates_moloch	0.568	10.297	2.703	0.205	-0.051
AGO2-r1-Macaca_nemestrina	0.568	10.297	2.703	0.205	-0.051
AGO2-r1-Mandrillus_leucophaeus	0.568	10.297	2.703	0.205	-0.051
AGO2-r1-Otolemur_garnettii	0.568	10.297	2.703	0.205	-0.051
AGO2-r1-Piliocolobus_tephrosceles	0.568	10.297	2.703	0.205	-0.051
AGO2-r1-Propithecus_coquereli	0.568	10.297	2.703	0.205	-0.051
AGO2-r1-Rhinopithecus_bieti	0.568	10.297	2.703	0.205	-0.051
AGO2-r1-Theropithecus_gelada	0.568	10.297	2.703	0.205	-0.051
AGO2-r1-Cercocebus_atys	0.56	10.295	2.686	0.275	-0.025
AGO2-r1-Papio_anubis	0.568	10.297	2.703	0.205	-0.051
AGO3-r0-Aotus_nancymaae	0.567	10.295	2.714	0.205	-0.051
AGO3-r0-Callithrix_jacchus	0.567	10.295	2.714	0.205	-0.051
AGO3-r0-Cercocebus_atys	0.567	10.295	2.714	0.205	-0.051
AGO3-r0-Colobus_angolensis_palliatus	0.567	10.295	2.714	0.205	-0.051
AGO3-r0-Gorilla_gorilla_gorilla	0.567	10.295	2.714	0.205	-0.051
AGO3-r0-Homo_sapiens	0.567	10.295	2.714	0.205	-0.051
AGO3-r0-Hylobates_moloch	0.567	10.295	2.714	0.205	-0.051
AGO3-r0-Macaca_fascicularis	0.567	10.295	2.714	0.205	-0.051
AGO3-r0-Macaca_nemestrina	0.567	10.295	2.714	0.205	-0.051
AGO3-r0-Mandrillus_leucophaeus	0.567	10.295	2.714	0.205	-0.051
AGO3-r0-Microcebus_murinus	0.567	10.295	2.714	0.205	-0.051
AGO3-r0-Propithecus_coquereli	0.567	10.295	2.714	0.205	-0.051
AGO3-r0-Theropithecus_gelada	0.567	10.295	2.714	0.205	-0.051
AGO3-r0-Rhinopithecus_roxellana	0.567	10.295	2.714	0.205	-0.051
AGO3-r0-Pongo_pygmaeus	0.567	10.295	2.714	0.205	-0.051
AGO3-r0-Pongo_abelii	0.567	10.295	2.714	0.205	-0.051
AGO3-r0-Pan_troglodytes	0.567	10.295	2.714	0.205	-0.051
AGO3-r0-Pan_paniscus	0.567	10.295	2.714	0.205	-0.051
AGO3-r0-Nomascus_leucogenys	0.567	10.295	2.714	0.205	-0.051
AGO4-r1-Macaca_nemestrina	0.576	10.312	2.647	0.179	-0.077
AGO4-r1-Otolemur_garnettii	0.576	10.312	2.647	0.179	-0.077
AGO4-r1-Callithrix_jacchus	0.576	10.312	2.647	0.179	-0.077
AGO4-r1-Carlito_syrichta	0.576	10.312	2.647	0.179	-0.077
AGO4-r1-Cebus_imitator	0.576	10.312	2.647	0.179	-0.077
AGO4-r1-Cercocebus_atys	0.576	10.312	2.647	0.179	-0.077
AGO4-r1-Chlorocebus_sabaeus	0.576	10.312	2.647	0.179	-0.077
AGO4-r1-Colobus_angolensis_palliatus	0.576	10.312	2.647	0.179	-0.077
AGO4-r1-Homo_sapiens	0.576	10.312	2.647	0.179	-0.077
AGO4-r1-Lemur_catta	0.576	10.312	2.647	0.179	-0.077
AGO4-r1-Macaca_mulatta	0.576	10.312	2.647	0.179	-0.077
AGO4-r1-Mandrillus_leucophaeus	0.576	10.312	2.647	0.179	-0.077
AGO4-r1-Microcebus_murinus	0.576	10.312	2.647	0.179	-0.077
AGO4-r1-Nomascus_leucogenys	0.576	10.312	2.647	0.179	-0.077
AGO4-r1-Nycticebus_coucang	0.576	10.312	2.647	0.179	-0.077
AGO4-r1-Papio_anubis	0.576	10.312	2.647	0.179	-0.077
AGO4-r1-Propithecus_coquereli	0.576	10.312	2.647	0.179	-0.077
AGO4-r1-Rhinopithecus_bieti	0.576	10.312	2.647	0.179	-0.077
AGO4-r1-Rhinopithecus_roxellana	0.576	10.312	2.647	0.179	-0.077
AGO4-r1-Sapajus_apella	0.576	10.312	2.647	0.179	-0.077
AGO4-r1-Symphalangus_syndactylus	0.576	10.315	2.63	0.179	-0.077
AGO4-r1-Theropithecus_gelada	0.576	10.312	2.647	0.179	-0.077
CBX1-r0-Aotus_nancymaae	0.535	10.375	2.084	0.6	0.022
CBX1-r0-Callithrix_jacchus	0.535	10.375	2.084	0.6	0.022
CBX1-r0-Carlito_syrichta	0.535	10.375	2.084	0.6	0.022
CBX1-r0-Cebus_imitator	0.535	10.375	2.084	0.6	0.022
CBX1-r0-Chlorocebus_sabaeus	0.535	10.375	2.084	0.6	0.022
CBX1-r0-Colobus_angolensis_palliatus	0.535	10.375	2.084	0.6	0.022
CBX1-r0-Gorilla_gorilla_gorilla	0.535	10.375	2.084	0.6	0.022
CBX1-r0-Homo_sapiens	0.535	10.375	2.084	0.6	0.022
CBX1-r0-Hylobates_moloch	0.535	10.375	2.084	0.6	0.022
CBX1-r0-Lemur_catta	0.535	10.375	2.084	0.6	0.022
CBX1-r0-Macaca_fascicularis	0.535	10.375	2.084	0.6	0.022
CBX1-r0-Macaca_mulatta	0.535	10.375	2.084	0.6	0.022
CBX1-r0-Macaca_nemestrina	0.535	10.375	2.084	0.6	0.022
CBX1-r0-Macaca_thibetana_thibetana	0.535	10.375	2.084	0.6	0.022
CBX1-r0-Mandrillus_leucophaeus	0.535	10.375	2.084	0.6	0.022
CBX1-r0-Nomascus_leucogenys	0.535	10.375	2.084	0.6	0.022
CBX1-r0-Nycticebus_coucang	0.535	10.375	2.084	0.6	0.022
CBX1-r0-Otolemur_garnettii	0.535	10.375	2.084	0.6	0.022
CBX1-r0-Pan_paniscus	0.535	10.375	2.084	0.6	0.022
CBX1-r0-Pan_troglodytes	0.535	10.375	2.084	0.6	0.022
CBX1-r0-Papio_anubis	0.535	10.375	2.084	0.6	0.022
CBX1-r0-Piliocolobus_tephrosceles	0.535	10.375	2.084	0.6	0.022
CBX1-r0-Pongo_abelii	0.535	10.375	2.084	0.6	0.022
CBX1-r0-Pongo_pygmaeus	0.535	10.375	2.084	0.6	0.022
CBX1-r0-Propithecus_coquereli	0.535	10.375	2.084	0.6	0.022
CBX1-r0-Rhinopithecus_bieti	0.535	10.375	2.084	0.6	0.022
CBX1-r0-Rhinopithecus_roxellana	0.535	10.375	2.084	0.6	0.022
CBX1-r0-Saimiri_boliviensis	0.535	10.375	2.084	0.6	0.022
CBX1-r0-Sapajus_apella	0.535	10.375	2.084	0.6	0.022
CBX1-r0-Symphalangus_syndactylus	0.535	10.375	2.084	0.6	0.022
CBX1-r0-Theropithecus_gelada	0.539	10.394	1.952	0.622	0.0
CBX1-r0-Trachypithecus_francoisi	0.535	10.375	2.084	0.6	0.022
CBX3-r1-Lemur_catta	0.551	10.385	2.306	0.6	0.15
CBX3-r1-Macaca_nemestrina	0.553	10.397	2.232	0.6	0.15
CBX3-r1-Microcebus_murinus	0.553	10.397	2.232	0.6	0.15
CBX3-r1-Aotus_nancymaae	0.553	10.397	2.232	0.6	0.15
CBX3-r1-Callithrix_jacchus	0.553	10.397	2.232	0.6	0.15
CBX3-r1-Carlito_syrichta	0.553	10.397	2.232	0.6	0.15
CBX3-r1-Cebus_imitator	0.553	10.397	2.232	0.6	0.15
CBX3-r1-Cercocebus_atys	0.553	10.397	2.232	0.6	0.15
CBX3-r1-Chlorocebus_sabaeus	0.553	10.397	2.232	0.6	0.15
CBX3-r1-Colobus_angolensis_palliatus	0.553	10.397	2.232	0.6	0.15
CBX3-r1-Gorilla_gorilla_gorilla	0.553	10.397	2.232	0.6	0.15
CBX3-r1-Homo_sapiens	0.553	10.397	2.232	0.6	0.15
CBX3-r1-Hylobates_moloch	0.553	10.397	2.232	0.6	0.15
CBX3-r1-Macaca_fascicularis	0.553	10.397	2.232	0.6	0.15
CBX3-r1-Macaca_mulatta	0.553	10.397	2.232	0.6	0.15
CBX3-r1-Macaca_thibetana_thibetana	0.553	10.397	2.232	0.6	0.15
CBX3-r1-Mandrillus_leucophaeus	0.553	10.397	2.232	0.6	0.15
CBX3-r1-Nomascus_leucogenys	0.553	10.397	2.232	0.6	0.15
CBX3-r1-Nycticebus_coucang	0.553	10.397	2.232	0.6	0.15
CBX3-r1-Otolemur_garnettii	0.553	10.397	2.232	0.6	0.15
CBX3-r1-Pan_paniscus	0.553	10.397	2.232	0.6	0.15
CBX3-r1-Pan_troglodytes	0.553	10.397	2.232	0.6	0.15
CBX3-r1-Papio_anubis	0.553	10.397	2.232	0.6	0.15
CBX3-r1-Piliocolobus_tephrosceles	0.553	10.397	2.232	0.6	0.15
CBX3-r1-Pongo_abelii	0.553	10.397	2.232	0.6	0.15
CBX3-r1-Pongo_pygmaeus	0.553	10.397	2.232	0.6	0.15
CBX3-r1-Propithecus_coquereli	0.553	10.397	2.232	0.6	0.15
CBX3-r1-Rhinopithecus_bieti	0.541	10.378	2.201	0.575	0.125
CBX3-r1-Rhinopithecus_roxellana	0.553	10.397	2.232	0.6	0.15
CBX3-r1-Saimiri_boliviensis	0.553	10.397	2.232	0.6	0.15
CBX3-r1-Sapajus_apella	0.553	10.397	2.232	0.6	0.15
CBX3-r1-Symphalangus_syndactylus	0.553	10.397	2.232	0.6	0.15
CBX3-r1-Theropithecus_gelada	0.553	10.397	2.232	0.6	0.15
CBX3-r1-Trachypithecus_francoisi	0.553	10.397	2.232	0.6	0.15
CDK2AP1-r0-Aotus_nancymaae	0.541	10.144	3.468	0.088	0.018
CDK2AP1-r0-Callithrix_jacchus	0.546	10.187	3.297	0.1	0.0
CDK2AP1-r0-Cercocebus_atys	0.54	10.144	3.466	0.089	0.018
CDK2AP1-r0-Chlorocebus_sabaeus	0.526	10.111	3.644	0.105	0.035
CDK2AP1-r0-Colobus_angolensis_palliatus	0.545	10.188	3.295	0.103	0.0
CDK2AP1-r0-Gorilla_gorilla_gorilla	0.546	10.187	3.297	0.1	0.0
CDK2AP1-r0-Homo_sapiens	0.541	10.144	3.468	0.088	0.018
CDK2AP1-r0-Hylobates_moloch	0.541	10.144	3.468	0.088	0.018
CDK2AP1-r0-Lemur_catta	0.541	10.143	3.467	0.086	0.017
CDK2AP1-r0-Macaca_fascicularis	0.545	10.188	3.295	0.103	0.0
CDK2AP1-r0-Macaca_mulatta	0.545	10.188	3.295	0.103	0.0
CDK2AP1-r0-Macaca_nemestrina	0.545	10.188	3.295	0.103	0.0
CDK2AP1-r0-Macaca_thibetana_thibetana	0.54	10.144	3.466	0.089	0.018
CDK2AP1-r0-Mandrillus_leucophaeus	0.545	10.188	3.295	0.103	0.0
CDK2AP1-r0-Microcebus_murinus	0.541	10.143	3.467	0.086	0.017
CDK2AP1-r0-Nomascus_leucogenys	0.546	10.187	3.297	0.1	0.0
CDK2AP1-r0-Nycticebus_coucang	0.54	10.141	3.48	0.088	0.018
CDK2AP1-r0-Otolemur_garnettii	0.546	10.187	3.297	0.1	0.0
CDK2AP1-r0-Pan_paniscus	0.541	10.144	3.468	0.088	0.018
CDK2AP1-r0-Pan_troglodytes	0.541	10.144	3.468	0.088	0.018
CDK2AP1-r0-Papio_anubis	0.545	10.188	3.295	0.103	0.0
CDK2AP1-r0-Piliocolobus_tephrosceles	0.545	10.188	3.295	0.103	0.0
CDK2AP1-r0-Pongo_abelii	0.54	10.141	3.48	0.088	0.018
CDK2AP1-r0-Pongo_pygmaeus	0.54	10.141	3.48	0.088	0.018
CDK2AP1-r0-Rhinopithecus_bieti	0.545	10.188	3.295	0.103	0.0
CDK2AP1-r0-Rhinopithecus_roxellana	0.54	10.144	3.466	0.089	0.018
CDK2AP1-r0-Saimiri_boliviensis	0.541	10.144	3.468	0.088	0.018
CDK2AP1-r0-Sapajus_apella	0.541	10.144	3.468	0.088	0.018
CDK2AP1-r0-Symphalangus_syndactylus	0.546	10.187	3.297	0.1	0.0
CDK2AP1-r0-Theropithecus_gelada	0.54	10.144	3.466	0.089	0.018
CDK2AP1-r0-Trachypithecus_francoisi	0.541	10.144	3.461	0.088	0.018
CHD3-r0-Aotus_nancymaae	0.519	10.225	3.276	0.563	0.194
CHD3-r0-Callithrix_jacchus	0.519	10.225	3.276	0.563	0.194
CHD3-r0-Carlito_syrichta	0.513	10.221	3.266	0.553	0.184
CHD3-r0-Cebus_imitator	0.519	10.225	3.276	0.563	0.194
CHD3-r0-Cercocebus_atys	0.519	10.225	3.276	0.563	0.194
CHD3-r0-Chlorocebus_sabaeus	0.519	10.225	3.276	0.563	0.194
CHD3-r0-Colobus_angolensis_palliatus	0.519	10.225	3.276	0.563	0.194
CHD3-r0-Gorilla_gorilla_gorilla	0.519	10.225	3.276	0.563	0.194
CHD3-r0-Homo_sapiens	0.519	10.225	3.276	0.563	0.194
CHD3-r0-Hylobates_moloch	0.519	10.225	3.276	0.563	0.194
CHD3-r0-Lemur_catta	0.519	10.225	3.276	0.563	0.194
CHD3-r0-Macaca_fascicularis	0.523	10.235	3.289	0.578	0.206
CHD3-r0-Macaca_mulatta	0.519	10.225	3.276	0.563	0.194
CHD3-r0-Macaca_nemestrina	0.523	10.235	3.289	0.578	0.206
CHD3-r0-Macaca_thibetana_thibetana	0.519	10.225	3.276	0.563	0.194
CHD3-r0-Mandrillus_leucophaeus	0.519	10.225	3.276	0.563	0.194
CHD3-r0-Microcebus_murinus	0.519	10.225	3.276	0.563	0.194
CHD3-r0-Nomascus_leucogenys	0.523	10.235	3.289	0.578	0.206
CHD3-r0-Nycticebus_coucang	0.52	10.228	3.252	0.563	0.194
CHD3-r0-Otolemur_garnettii	0.519	10.223	3.284	0.563	0.194
CHD3-r0-Pan_paniscus	0.519	10.225	3.276	0.563	0.194
CHD3-r0-Pan_troglodytes	0.519	10.225	3.276	0.563	0.194
CHD3-r0-Papio_anubis	0.519	10.225	3.276	0.563	0.194
CHD3-r0-Piliocolobus_tephrosceles	0.519	10.225	3.276	0.563	0.194
CHD3-r0-Pongo_abelii	0.519	10.225	3.276	0.563	0.194
CHD3-r0-Pongo_pygmaeus	0.519	10.225	3.276	0.563	0.194
CHD3-r0-Propithecus_coquereli	0.519	10.225	3.276	0.563	0.194
CHD3-r0-Rhinopithecus_bieti	0.519	10.223	3.281	0.558	0.192
CHD3-r0-Rhinopithecus_roxellana	0.519	10.225	3.276	0.563	0.194
CHD3-r0-Saimiri_boliviensis	0.519	10.225	3.276	0.563	0.194
CHD3-r0-Sapajus_apella	0.519	10.225	3.276	0.563	0.194
CHD3-r0-Symphalangus_syndactylus	0.519	10.224	3.28	0.563	0.194
CHD3-r0-Theropithecus_gelada	0.519	10.225	3.276	0.563	0.194
CHD3-r0-Trachypithecus_francoisi	0.519	10.225	3.276	0.563	0.194
CHD3-r1-Aotus_nancymaae	0.505	10.089	3.739	0.316	0.09
CHD3-r1-Callithrix_jacchus	0.505	10.09	3.733	0.316	0.09
CHD3-r1-Carlito_syrichta	0.505	10.089	3.74	0.313	0.089
CHD3-r1-Cebus_imitator	0.505	10.09	3.733	0.316	0.09
CHD3-r1-Cercocebus_atys	0.505	10.09	3.733	0.316	0.09
CHD3-r1-Chlorocebus_sabaeus	0.505	10.09	3.733	0.316	0.09
CHD3-r1-Colobus_angolensis_palliatus	0.505	10.089	3.739	0.315	0.09
CHD3-r1-Gorilla_gorilla_gorilla	0.505	10.091	3.73	0.316	0.09
CHD3-r1-Homo_sapiens	0.505	10.089	3.739	0.315	0.09
CHD3-r1-Hylobates_moloch	0.505	10.09	3.733	0.316	0.09
CHD3-r1-Lemur_catta	0.506	10.099	3.728	0.314	0.097
CHD3-r1-Macaca_fascicularis	0.505	10.089	3.743	0.313	0.089
CHD3-r1-Macaca_mulatta	0.505	10.089	3.739	0.315	0.09
CHD3-r1-Macaca_nemestrina	0.505	10.089	3.739	0.315	0.09
CHD3-r1-Macaca_thibetana_thibetana	0.505	10.09	3.733	0.316	0.09
CHD3-r1-Mandrillus_leucophaeus	0.505	10.089	3.739	0.315	0.09
CHD3-r1-Microcebus_murinus	0.506	10.097	3.74	0.312	0.097
CHD3-r1-Nomascus_leucogenys	0.505	10.089	3.743	0.313	0.089
CHD3-r1-Nycticebus_coucang	0.507	10.101	3.712	0.312	0.097
CHD3-r1-Otolemur_garnettii	0.506	10.096	3.749	0.309	0.096
CHD3-r1-Pan_paniscus	0.505	10.09	3.733	0.316	0.09
CHD3-r1-Pan_troglodytes	0.505	10.09	3.733	0.316	0.09
CHD3-r1-Papio_anubis	0.505	10.09	3.733	0.316	0.09
CHD3-r1-Piliocolobus_tephrosceles	0.505	10.09	3.733	0.316	0.09
CHD3-r1-Pongo_abelii	0.505	10.09	3.733	0.316	0.09
CHD3-r1-Pongo_pygmaeus	0.505	10.09	3.733	0.316	0.09
CHD3-r1-Propithecus_coquereli	0.506	10.096	3.746	0.312	0.097
CHD3-r1-Rhinopithecus_bieti	0.504	10.078	3.859	0.298	0.088
CHD3-r1-Rhinopithecus_roxellana	0.505	10.09	3.733	0.316	0.09
CHD3-r1-Saimiri_boliviensis	0.505	10.09	3.733	0.316	0.09
CHD3-r1-Sapajus_apella	0.505	10.09	3.733	0.316	0.09
CHD3-r1-Symphalangus_syndactylus	0.505	10.09	3.733	0.316	0.09
CHD3-r1-Theropithecus_gelada	0.505	10.09	3.733	0.316	0.09
CHD3-r1-Trachypithecus_francoisi	0.505	10.09	3.733	0.316	0.09
CHD3-r2-Aotus_nancymaae	0.53	10.373	2.191	0.382	0.088
CHD3-r2-Callithrix_jacchus	0.528	10.353	2.318	0.361	0.083
CHD3-r2-Carlito_syrichta	0.53	10.365	2.239	0.371	0.086
CHD3-r2-Cebus_imitator	0.53	10.365	2.239	0.371	0.086
CHD3-r2-Cercocebus_atys	0.53	10.365	2.239	0.371	0.086
CHD3-r2-Chlorocebus_sabaeus	0.53	10.365	2.239	0.371	0.086
CHD3-r2-Colobus_angolensis_palliatus	0.53	10.365	2.239	0.371	0.086
CHD3-r2-Gorilla_gorilla_gorilla	0.53	10.365	2.239	0.371	0.086
CHD3-r2-Homo_sapiens	0.53	10.365	2.239	0.371	0.086
CHD3-r2-Hylobates_moloch	0.53	10.365	2.239	0.371	0.086
CHD3-r2-Lemur_catta	0.53	10.365	2.239	0.371	0.086
CHD3-r2-Macaca_fascicularis	0.53	10.365	2.239	0.371	0.086
CHD3-r2-Macaca_mulatta	0.53	10.365	2.239	0.371	0.086
CHD3-r2-Macaca_nemestrina	0.53	10.365	2.239	0.371	0.086
CHD3-r2-Macaca_thibetana_thibetana	0.53	10.365	2.239	0.371	0.086
CHD3-r2-Mandrillus_leucophaeus	0.53	10.365	2.239	0.371	0.086
CHD3-r2-Microcebus_murinus	0.53	10.365	2.239	0.371	0.086
CHD3-r2-Nomascus_leucogenys	0.53	10.365	2.239	0.371	0.086
CHD3-r2-Nycticebus_coucang	0.53	10.365	2.239	0.371	0.086
CHD3-r2-Otolemur_garnettii	0.53	10.365	2.239	0.371	0.086
CHD3-r2-Pan_paniscus	0.53	10.365	2.239	0.371	0.086
CHD3-r2-Pan_troglodytes	0.53	10.365	2.239	0.371	0.086
CHD3-r2-Papio_anubis	0.53	10.365	2.239	0.371	0.086
CHD3-r2-Piliocolobus_tephrosceles	0.53	10.365	2.239	0.371	0.086
CHD3-r2-Pongo_abelii	0.53	10.365	2.239	0.371	0.086
CHD3-r2-Pongo_pygmaeus	0.53	10.365	2.239	0.371	0.086
CHD3-r2-Propithecus_coquereli	0.53	10.365	2.239	0.371	0.086
CHD3-r2-Rhinopithecus_bieti	0.53	10.365	2.239	0.371	0.086
CHD3-r2-Rhinopithecus_roxellana	0.53	10.365	2.239	0.371	0.086
CHD3-r2-Saimiri_boliviensis	0.53	10.365	2.239	0.371	0.086
CHD3-r2-Sapajus_apella	0.53	10.365	2.239	0.371	0.086
CHD3-r2-Symphalangus_syndactylus	0.53	10.365	2.239	0.371	0.086
CHD3-r2-Theropithecus_gelada	0.53	10.365	2.239	0.371	0.086
CHD3-r2-Trachypithecus_francoisi	0.53	10.365	2.239	0.371	0.086
CHD3-r3-Aotus_nancymaae	0.432	10.244	2.681	0.5	-0.048
CHD3-r3-Callithrix_jacchus	0.432	10.244	2.681	0.5	-0.048
CHD3-r3-Carlito_syrichta	0.428	10.247	2.667	0.508	-0.049
CHD3-r3-Cebus_imitator	0.432	10.244	2.681	0.5	-0.048
CHD3-r3-Cercocebus_atys	0.432	10.244	2.681	0.5	-0.048
CHD3-r3-Chlorocebus_sabaeus	0.432	10.244	2.681	0.5	-0.048
CHD3-r3-Colobus_angolensis_palliatus	0.432	10.244	2.681	0.5	-0.048
CHD3-r3-Gorilla_gorilla_gorilla	0.432	10.244	2.681	0.5	-0.048
CHD3-r3-Homo_sapiens	0.432	10.244	2.681	0.5	-0.048
CHD3-r3-Hylobates_moloch	0.432	10.244	2.681	0.5	-0.048
CHD3-r3-Lemur_catta	0.432	10.244	2.681	0.5	-0.048
CHD3-r3-Macaca_fascicularis	0.432	10.244	2.681	0.5	-0.048
CHD3-r3-Macaca_mulatta	0.432	10.244	2.681	0.5	-0.048
CHD3-r3-Macaca_nemestrina	0.432	10.244	2.681	0.5	-0.048
CHD3-r3-Macaca_thibetana_thibetana	0.432	10.244	2.681	0.5	-0.048
CHD3-r3-Mandrillus_leucophaeus	0.432	10.244	2.681	0.5	-0.048
CHD3-r3-Microcebus_murinus	0.432	10.244	2.681	0.5	-0.048
CHD3-r3-Nomascus_leucogenys	0.432	10.244	2.681	0.5	-0.048
CHD3-r3-Nycticebus_coucang	0.432	10.244	2.681	0.5	-0.048
CHD3-r3-Otolemur_garnettii	0.432	10.244	2.681	0.5	-0.048
CHD3-r3-Pan_paniscus	0.432	10.244	2.681	0.5	-0.048
CHD3-r3-Pan_troglodytes	0.432	10.244	2.681	0.5	-0.048
CHD3-r3-Papio_anubis	0.435	10.242	2.693	0.492	-0.048
CHD3-r3-Piliocolobus_tephrosceles	0.432	10.244	2.681	0.5	-0.048
CHD3-r3-Pongo_abelii	0.432	10.244	2.681	0.5	-0.048
CHD3-r3-Pongo_pygmaeus	0.432	10.244	2.681	0.5	-0.048
CHD3-r3-Propithecus_coquereli	0.432	10.244	2.681	0.5	-0.048
CHD3-r3-Rhinopithecus_bieti	0.432	10.244	2.681	0.5	-0.048
CHD3-r3-Rhinopithecus_roxellana	0.432	10.244	2.681	0.5	-0.048
CHD3-r3-Saimiri_boliviensis	0.432	10.244	2.681	0.5	-0.048
CHD3-r3-Sapajus_apella	0.432	10.244	2.681	0.5	-0.048
CHD3-r3-Symphalangus_syndactylus	0.432	10.244	2.681	0.5	-0.048
CHD3-r3-Theropithecus_gelada	0.432	10.244	2.681	0.5	-0.048
CHD3-r3-Trachypithecus_francoisi	0.432	10.244	2.681	0.5	-0.048
CHD3-r4-Aotus_nancymaae	0.525	10.127	3.455	0.41	-0.062
CHD3-r4-Callithrix_jacchus	0.517	10.083	3.745	0.394	-0.046
CHD3-r4-Carlito_syrichta	0.526	10.133	3.407	0.408	-0.061
CHD3-r4-Cebus_imitator	0.517	10.086	3.726	0.39	-0.05
CHD3-r4-Cercocebus_atys	0.516	10.081	3.762	0.394	-0.046
CHD3-r4-Chlorocebus_sabaeus	0.516	10.08	3.766	0.394	-0.046
CHD3-r4-Colobus_angolensis_palliatus	0.523	10.12	3.511	0.41	-0.062
CHD3-r4-Gorilla_gorilla_gorilla	0.517	10.083	3.745	0.394	-0.046
CHD3-r4-Homo_sapiens	0.524	10.125	3.472	0.41	-0.062
CHD3-r4-Hylobates_moloch	0.516	10.079	3.772	0.394	-0.046
CHD3-r4-Lemur_catta	0.517	10.082	3.754	0.393	-0.045
CHD3-r4-Macaca_fascicularis	0.516	10.081	3.762	0.394	-0.046
CHD3-r4-Macaca_mulatta	0.524	10.124	3.475	0.41	-0.062
CHD3-r4-Macaca_nemestrina	0.517	10.084	3.748	0.39	-0.05
CHD3-r4-Macaca_thibetana_thibetana	0.516	10.081	3.762	0.394	-0.046
CHD3-r4-Mandrillus_leucophaeus	0.524	10.124	3.475	0.41	-0.062
CHD3-r4-Microcebus_murinus	0.519	10.089	3.71	0.385	-0.05
CHD3-r4-Nomascus_leucogenys	0.516	10.079	3.773	0.394	-0.046
CHD3-r4-Nycticebus_coucang	0.517	10.083	3.736	0.397	-0.041
CHD3-r4-Otolemur_garnettii	0.526	10.13	3.43	0.408	-0.061
CHD3-r4-Pan_paniscus	0.516	10.081	3.759	0.394	-0.046
CHD3-r4-Pan_troglodytes	0.516	10.081	3.759	0.394	-0.046
CHD3-r4-Papio_anubis	0.516	10.078	3.786	0.389	-0.045
CHD3-r4-Piliocolobus_tephrosceles	0.516	10.08	3.766	0.394	-0.046
CHD3-r4-Pongo_abelii	0.516	10.081	3.758	0.394	-0.046
CHD3-r4-Pongo_pygmaeus	0.516	10.081	3.758	0.394	-0.046
CHD3-r4-Propithecus_coquereli	0.526	10.131	3.422	0.408	-0.061
CHD3-r4-Rhinopithecus_bieti	0.524	10.124	3.48	0.41	-0.062
CHD3-r4-Rhinopithecus_roxellana	0.516	10.08	3.766	0.394	-0.046
CHD3-r4-Saimiri_boliviensis	0.517	10.083	3.742	0.396	-0.046
CHD3-r4-Sapajus_apella	0.517	10.083	3.739	0.394	-0.046
CHD3-r4-Symphalangus_syndactylus	0.516	10.079	3.772	0.394	-0.046
CHD3-r4-Theropithecus_gelada	0.524	10.124	3.475	0.41	-0.062
CHD3-r4-Trachypithecus_francoisi	0.516	10.08	3.766	0.394	-0.046
CHD3-r5-Callithrix_jacchus	0.51	9.977	4.713	0.208	0.085
CHD3-r5-Cebus_imitator	0.517	9.983	4.747	0.222	0.099
CHD3-r5-Cercocebus_atys	0.518	9.987	4.718	0.222	0.099
CHD3-r5-Chlorocebus_sabaeus	0.518	9.987	4.719	0.222	0.099
CHD3-r5-Gorilla_gorilla_gorilla	0.517	9.985	4.734	0.222	0.099
CHD3-r5-Hylobates_moloch	0.515	9.977	4.727	0.212	0.09
CHD3-r5-Lemur_catta	0.52	9.988	4.688	0.217	0.094
CHD3-r5-Macaca_fascicularis	0.518	9.987	4.718	0.222	0.099
CHD3-r5-Macaca_nemestrina	0.518	9.987	4.718	0.222	0.099
CHD3-r5-Macaca_thibetana_thibetana	0.518	9.987	4.718	0.222	0.099
CHD3-r5-Microcebus_murinus	0.519	9.986	4.698	0.217	0.094
CHD3-r5-Nomascus_leucogenys	0.516	9.981	4.73	0.217	0.094
CHD3-r5-Nycticebus_coucang	0.524	9.992	4.722	0.226	0.104
CHD3-r5-Pan_paniscus	0.518	9.988	4.711	0.222	0.099
CHD3-r5-Pan_troglodytes	0.518	9.99	4.695	0.222	0.099
CHD3-r5-Piliocolobus_tephrosceles	0.518	9.987	4.718	0.222	0.099
CHD3-r5-Pongo_abelii	0.518	9.989	4.702	0.222	0.099
CHD3-r5-Pongo_pygmaeus	0.518	9.989	4.703	0.222	0.099
CHD3-r5-Rhinopithecus_roxellana	0.518	9.986	4.722	0.222	0.099
CHD3-r5-Saimiri_boliviensis	0.518	9.986	4.726	0.222	0.099
CHD3-r5-Sapajus_apella	0.517	9.985	4.735	0.222	0.099
CHD3-r5-Symphalangus_syndactylus	0.516	9.981	4.73	0.217	0.094
CHD3-r5-Trachypithecus_francoisi	0.518	9.988	4.71	0.222	0.099
CHD4-r0-Aotus_nancymaae	0.457	10.175	2.958	0.494	-0.051
CHD4-r0-Callithrix_jacchus	0.457	10.175	2.958	0.494	-0.051
CHD4-r0-Carlito_syrichta	0.462	10.233	2.543	0.586	-0.06
CHD4-r0-Cebus_imitator	0.457	10.175	2.958	0.494	-0.051
CHD4-r0-Cercocebus_atys	0.457	10.175	2.958	0.494	-0.051
CHD4-r0-Chlorocebus_sabaeus	0.457	10.175	2.958	0.494	-0.051
CHD4-r0-Colobus_angolensis_palliatus	0.457	10.175	2.958	0.494	-0.051
CHD4-r0-Gorilla_gorilla_gorilla	0.457	10.175	2.958	0.494	-0.051
CHD4-r0-Homo_sapiens	0.457	10.175	2.956	0.494	-0.051
CHD4-r0-Hylobates_moloch	0.49	10.203	2.799	0.503	-0.066
CHD4-r0-Lemur_catta	0.457	10.176	2.952	0.494	-0.051
CHD4-r0-Macaca_fascicularis	0.457	10.175	2.958	0.494	-0.051
CHD4-r0-Macaca_mulatta	0.457	10.175	2.958	0.494	-0.051
CHD4-r0-Macaca_nemestrina	0.49	10.203	2.799	0.503	-0.066
CHD4-r0-Macaca_thibetana_thibetana	0.457	10.175	2.958	0.494	-0.051
CHD4-r0-Mandrillus_leucophaeus	0.49	10.203	2.799	0.503	-0.066
CHD4-r0-Microcebus_murinus	0.457	10.176	2.952	0.494	-0.051
CHD4-r0-Nomascus_leucogenys	0.457	10.175	2.958	0.494	-0.051
CHD4-r0-Nycticebus_coucang	0.457	10.176	2.952	0.494	-0.051
CHD4-r0-Otolemur_garnettii	0.457	10.175	2.955	0.494	-0.051
CHD4-r0-Pan_paniscus	0.457	10.175	2.958	0.494	-0.051
CHD4-r0-Pan_troglodytes	0.457	10.175	2.958	0.494	-0.051
CHD4-r0-Papio_anubis	0.457	10.175	2.958	0.494	-0.051
CHD4-r0-Piliocolobus_tephrosceles	0.457	10.175	2.958	0.494	-0.051
CHD4-r0-Pongo_abelii	0.457	10.175	2.958	0.494	-0.051
CHD4-r0-Pongo_pygmaeus	0.457	10.175	2.958	0.494	-0.051
CHD4-r0-Propithecus_coquereli	0.457	10.176	2.952	0.494	-0.051
CHD4-r0-Rhinopithecus_bieti	0.457	10.175	2.958	0.494	-0.051
CHD4-r0-Rhinopithecus_roxellana	0.457	10.175	2.958	0.494	-0.051
CHD4-r0-Saimiri_boliviensis	0.457	10.175	2.956	0.494	-0.051
CHD4-r0-Sapajus_apella	0.457	10.174	2.965	0.494	-0.051
CHD4-r0-Symphalangus_syndactylus	0.457	10.175	2.958	0.494	-0.051
CHD4-r0-Theropithecus_gelada	0.457	10.175	2.955	0.494	-0.051
CHD4-r0-Trachypithecus_francoisi	0.457	10.175	2.96	0.494	-0.051
CHD4-r1-Aotus_nancymaae	0.508	10.139	3.316	0.359	0.077
CHD4-r1-Callithrix_jacchus	0.508	10.139	3.316	0.359	0.077
CHD4-r1-Carlito_syrichta	0.507	10.139	3.32	0.359	0.077
CHD4-r1-Cebus_imitator	0.508	10.139	3.316	0.359	0.077
CHD4-r1-Cercocebus_atys	0.508	10.139	3.316	0.359	0.077
CHD4-r1-Chlorocebus_sabaeus	0.508	10.139	3.316	0.359	0.077
CHD4-r1-Colobus_angolensis_palliatus	0.508	10.139	3.316	0.359	0.077
CHD4-r1-Gorilla_gorilla_gorilla	0.508	10.139	3.316	0.359	0.077
CHD4-r1-Homo_sapiens	0.508	10.139	3.316	0.359	0.077
CHD4-r1-Hylobates_moloch	0.508	10.139	3.316	0.359	0.077
CHD4-r1-Lemur_catta	0.508	10.139	3.316	0.359	0.077
CHD4-r1-Macaca_fascicularis	0.508	10.139	3.316	0.359	0.077
CHD4-r1-Macaca_mulatta	0.508	10.139	3.316	0.359	0.077
CHD4-r1-Macaca_nemestrina	0.507	10.14	3.309	0.361	0.077
CHD4-r1-Macaca_thibetana_thibetana	0.508	10.139	3.316	0.359	0.077
CHD4-r1-Mandrillus_leucophaeus	0.508	10.139	3.316	0.359	0.077
CHD4-r1-Microcebus_murinus	0.508	10.139	3.316	0.359	0.077
CHD4-r1-Nomascus_leucogenys	0.508	10.139	3.316	0.359	0.077
CHD4-r1-Nycticebus_coucang	0.507	10.139	3.321	0.359	0.077
CHD4-r1-Otolemur_garnettii	0.508	10.139	3.316	0.359	0.077
CHD4-r1-Pan_paniscus	0.508	10.139	3.316	0.359	0.077
CHD4-r1-Pan_troglodytes	0.508	10.139	3.316	0.359	0.077
CHD4-r1-Papio_anubis	0.508	10.139	3.316	0.359	0.077
CHD4-r1-Piliocolobus_tephrosceles	0.508	10.139	3.316	0.359	0.077
CHD4-r1-Pongo_abelii	0.508	10.139	3.316	0.359	0.077
CHD4-r1-Pongo_pygmaeus	0.508	10.139	3.316	0.359	0.077
CHD4-r1-Propithecus_coquereli	0.508	10.139	3.316	0.359	0.077
CHD4-r1-Rhinopithecus_bieti	0.508	10.139	3.316	0.359	0.077
CHD4-r1-Rhinopithecus_roxellana	0.508	10.139	3.316	0.359	0.077
CHD4-r1-Saimiri_boliviensis	0.508	10.139	3.316	0.359	0.077
CHD4-r1-Sapajus_apella	0.508	10.139	3.316	0.359	0.077
CHD4-r1-Symphalangus_syndactylus	0.507	10.137	3.337	0.359	0.077
CHD4-r1-Theropithecus_gelada	0.508	10.139	3.316	0.359	0.077
CHD4-r1-Trachypithecus_francoisi	0.508	10.139	3.316	0.359	0.077
CHD4-r2-Aotus_nancymaae	0.563	10.332	2.707	0.456	-0.191
CHD4-r2-Callithrix_jacchus	0.563	10.332	2.707	0.456	-0.191
CHD4-r2-Carlito_syrichta	0.598	10.472	2.274	0.478	-0.261
CHD4-r2-Cebus_imitator	0.563	10.332	2.707	0.456	-0.191
CHD4-r2-Cercocebus_atys	0.598	10.472	2.274	0.478	-0.261
CHD4-r2-Chlorocebus_sabaeus	0.563	10.332	2.707	0.456	-0.191
CHD4-r2-Colobus_angolensis_palliatus	0.6	10.476	2.24	0.489	-0.267
CHD4-r2-Gorilla_gorilla_gorilla	0.563	10.332	2.707	0.456	-0.191
CHD4-r2-Homo_sapiens	0.598	10.472	2.274	0.478	-0.261
CHD4-r2-Hylobates_moloch	0.563	10.332	2.707	0.456	-0.191
CHD4-r2-Lemur_catta	0.563	10.332	2.707	0.456	-0.191
CHD4-r2-Macaca_fascicularis	0.563	10.332	2.707	0.456	-0.191
CHD4-r2-Macaca_mulatta	0.563	10.332	2.707	0.456	-0.191
CHD4-r2-Macaca_nemestrina	0.598	10.472	2.274	0.478	-0.261
CHD4-r2-Macaca_thibetana_thibetana	0.563	10.332	2.707	0.456	-0.191
CHD4-r2-Mandrillus_leucophaeus	0.598	10.472	2.274	0.478	-0.261
CHD4-r2-Microcebus_murinus	0.563	10.332	2.707	0.456	-0.191
CHD4-r2-Nomascus_leucogenys	0.563	10.332	2.707	0.456	-0.191
CHD4-r2-Nycticebus_coucang	0.562	10.328	2.729	0.456	-0.191
CHD4-r2-Otolemur_garnettii	0.562	10.324	2.741	0.449	-0.188
CHD4-r2-Pan_paniscus	0.563	10.332	2.707	0.456	-0.191
CHD4-r2-Pan_troglodytes	0.563	10.332	2.707	0.456	-0.191
CHD4-r2-Papio_anubis	0.598	10.472	2.274	0.478	-0.261
CHD4-r2-Piliocolobus_tephrosceles	0.563	10.332	2.707	0.456	-0.191
CHD4-r2-Pongo_abelii	0.563	10.332	2.707	0.456	-0.191
CHD4-r2-Pongo_pygmaeus	0.563	10.332	2.707	0.456	-0.191
CHD4-r2-Propithecus_coquereli	0.563	10.332	2.707	0.456	-0.191
CHD4-r2-Rhinopithecus_bieti	0.563	10.332	2.707	0.456	-0.191
CHD4-r2-Rhinopithecus_roxellana	0.563	10.332	2.707	0.456	-0.191
CHD4-r2-Saimiri_boliviensis	0.563	10.332	2.707	0.456	-0.191
CHD4-r2-Sapajus_apella	0.563	10.332	2.707	0.456	-0.191
CHD4-r2-Symphalangus_syndactylus	0.598	10.472	2.274	0.478	-0.261
CHD4-r2-Theropithecus_gelada	0.563	10.332	2.707	0.456	-0.191
CHD4-r2-Trachypithecus_francoisi	0.563	10.332	2.707	0.456	-0.191
CHD4-r3-Aotus_nancymaae	0.436	10.128	3.414	0.396	0.0
CHD4-r3-Callithrix_jacchus	0.436	10.128	3.414	0.396	0.0
CHD4-r3-Carlito_syrichta	0.448	10.21	2.905	0.493	-0.058
CHD4-r3-Cebus_imitator	0.436	10.128	3.414	0.396	0.0
CHD4-r3-Cercocebus_atys	0.448	10.21	2.905	0.493	-0.058
CHD4-r3-Chlorocebus_sabaeus	0.436	10.128	3.414	0.396	0.0
CHD4-r3-Colobus_angolensis_palliatus	0.448	10.21	2.905	0.493	-0.058
CHD4-r3-Gorilla_gorilla_gorilla	0.436	10.128	3.414	0.396	0.0
CHD4-r3-Homo_sapiens	0.448	10.21	2.905	0.493	-0.058
CHD4-r3-Hylobates_moloch	0.448	10.21	2.905	0.493	-0.058
CHD4-r3-Lemur_catta	0.436	10.128	3.414	0.396	0.0
CHD4-r3-Macaca_fascicularis	0.436	10.128	3.414	0.396	0.0
CHD4-r3-Macaca_mulatta	0.436	10.128	3.414	0.396	0.0
CHD4-r3-Macaca_nemestrina	0.45	10.208	2.914	0.486	-0.057
CHD4-r3-Macaca_thibetana_thibetana	0.436	10.128	3.414	0.396	0.0
CHD4-r3-Mandrillus_leucophaeus	0.448	10.21	2.905	0.493	-0.058
CHD4-r3-Microcebus_murinus	0.436	10.128	3.414	0.396	0.0
CHD4-r3-Nomascus_leucogenys	0.436	10.128	3.414	0.396	0.0
CHD4-r3-Nycticebus_coucang	0.436	10.128	3.414	0.396	0.0
CHD4-r3-Otolemur_garnettii	0.436	10.128	3.414	0.396	0.0
CHD4-r3-Pan_paniscus	0.436	10.128	3.414	0.396	0.0
CHD4-r3-Pan_troglodytes	0.436	10.128	3.414	0.396	0.0
CHD4-r3-Papio_anubis	0.448	10.21	2.905	0.493	-0.058
CHD4-r3-Piliocolobus_tephrosceles	0.436	10.128	3.414	0.396	0.0
CHD4-r3-Pongo_abelii	0.436	10.128	3.414	0.396	0.0
CHD4-r3-Pongo_pygmaeus	0.436	10.128	3.414	0.396	0.0
CHD4-r3-Propithecus_coquereli	0.436	10.128	3.414	0.396	0.0
CHD4-r3-Rhinopithecus_bieti	0.448	10.21	2.905	0.493	-0.058
CHD4-r3-Rhinopithecus_roxellana	0.436	10.128	3.414	0.396	0.0
CHD4-r3-Saimiri_boliviensis	0.436	10.128	3.414	0.396	0.0
CHD4-r3-Sapajus_apella	0.436	10.128	3.414	0.396	0.0
CHD4-r3-Symphalangus_syndactylus	0.448	10.21	2.905	0.493	-0.058
CHD4-r3-Theropithecus_gelada	0.436	10.128	3.414	0.396	0.0
CHD4-r3-Trachypithecus_francoisi	0.436	10.128	3.414	0.396	0.0
CHD4-r4-Aotus_nancymaae	0.593	10.324	2.542	0.42	-0.136
CHD4-r4-Callithrix_jacchus	0.593	10.324	2.542	0.42	-0.136
CHD4-r4-Carlito_syrichta	0.588	10.369	2.525	0.416	-0.15
CHD4-r4-Cebus_imitator	0.592	10.323	2.544	0.42	-0.136
CHD4-r4-Cercocebus_atys	0.592	10.32	2.562	0.42	-0.136
CHD4-r4-Chlorocebus_sabaeus	0.592	10.319	2.563	0.416	-0.135
CHD4-r4-Colobus_angolensis_palliatus	0.591	10.318	2.571	0.42	-0.136
CHD4-r4-Gorilla_gorilla_gorilla	0.592	10.322	2.549	0.42	-0.136
CHD4-r4-Homo_sapiens	0.592	10.323	2.548	0.42	-0.136
CHD4-r4-Hylobates_moloch	0.592	10.324	2.543	0.42	-0.136
CHD4-r4-Lemur_catta	0.592	10.32	2.56	0.42	-0.136
CHD4-r4-Macaca_fascicularis	0.592	10.322	2.551	0.42	-0.136
CHD4-r4-Macaca_mulatta	0.592	10.322	2.551	0.42	-0.136
CHD4-r4-Macaca_nemestrina	0.591	10.361	2.48	0.424	-0.145
CHD4-r4-Macaca_thibetana_thibetana	0.592	10.322	2.551	0.42	-0.136
CHD4-r4-Mandrillus_leucophaeus	0.592	10.322	2.551	0.42	-0.136
CHD4-r4-Microcebus_murinus	0.593	10.326	2.532	0.42	-0.136
CHD4-r4-Nomascus_leucogenys	0.592	10.324	2.543	0.42	-0.136
CHD4-r4-Nycticebus_coucang	0.592	10.322	2.552	0.42	-0.136
CHD4-r4-Otolemur_garnettii	0.592	10.321	2.556	0.42	-0.136
CHD4-r4-Pan_paniscus	0.592	10.323	2.548	0.42	-0.136
CHD4-r4-Pan_troglodytes	0.592	10.323	2.548	0.42	-0.136
CHD4-r4-Papio_anubis	0.592	10.32	2.561	0.42	-0.136
CHD4-r4-Piliocolobus_tephrosceles	0.592	10.321	2.554	0.42	-0.136
CHD4-r4-Pongo_abelii	0.592	10.32	2.559	0.42	-0.136
CHD4-r4-Pongo_pygmaeus	0.592	10.32	2.559	0.42	-0.136
CHD4-r4-Propithecus_coquereli	0.593	10.326	2.532	0.42	-0.136
CHD4-r4-Rhinopithecus_bieti	0.59	10.316	2.578	0.427	-0.135
CHD4-r4-Rhinopithecus_roxellana	0.592	10.323	2.548	0.42	-0.136
CHD4-r4-Saimiri_boliviensis	0.592	10.323	2.544	0.42	-0.136
CHD4-r4-Sapajus_apella	0.593	10.324	2.542	0.42	-0.136
CHD4-r4-Symphalangus_syndactylus	0.589	10.31	2.568	0.421	-0.129
CHD4-r4-Theropithecus_gelada	0.592	10.322	2.551	0.42	-0.136
CHD4-r4-Trachypithecus_francoisi	0.592	10.323	2.548	0.42	-0.136
CHD5-r0-Aotus_nancymaae	0.507	10.128	3.584	0.351	0.113
CHD5-r0-Callithrix_jacchus	0.508	10.13	3.572	0.353	0.113
CHD5-r0-Carlito_syrichta	0.501	10.122	3.674	0.361	0.12
CHD5-r0-Cebus_imitator	0.509	10.137	3.53	0.356	0.114
CHD5-r0-Cercocebus_atys	0.509	10.137	3.526	0.356	0.114
CHD5-r0-Chlorocebus_sabaeus	0.509	10.137	3.526	0.356	0.114
CHD5-r0-Colobus_angolensis_palliatus	0.509	10.137	3.526	0.356	0.114
CHD5-r0-Gorilla_gorilla_gorilla	0.51	10.142	3.497	0.356	0.114
CHD5-r0-Homo_sapiens	0.51	10.142	3.497	0.356	0.114
CHD5-r0-Hylobates_moloch	0.507	10.148	3.503	0.371	0.119
CHD5-r0-Lemur_catta	0.506	10.147	3.511	0.373	0.12
CHD5-r0-Macaca_fascicularis	0.509	10.137	3.526	0.356	0.114
CHD5-r0-Macaca_mulatta	0.509	10.137	3.526	0.356	0.114
CHD5-r0-Macaca_nemestrina	0.509	10.137	3.526	0.356	0.114
CHD5-r0-Macaca_thibetana_thibetana	0.509	10.137	3.526	0.356	0.114
CHD5-r0-Mandrillus_leucophaeus	0.509	10.138	3.519	0.356	0.114
CHD5-r0-Microcebus_murinus	0.508	10.15	3.499	0.365	0.122
CHD5-r0-Nomascus_leucogenys	0.509	10.14	3.507	0.356	0.114
CHD5-r0-Nycticebus_coucang	0.507	10.146	3.526	0.365	0.122
CHD5-r0-Otolemur_garnettii	0.509	10.138	3.521	0.356	0.114
CHD5-r0-Pan_paniscus	0.507	10.145	3.498	0.362	0.121
CHD5-r0-Pan_troglodytes	0.51	10.142	3.497	0.356	0.114
CHD5-r0-Papio_anubis	0.509	10.137	3.526	0.356	0.114
CHD5-r0-Piliocolobus_tephrosceles	0.509	10.137	3.526	0.356	0.114
CHD5-r0-Pongo_abelii	0.51	10.143	3.488	0.356	0.114
CHD5-r0-Pongo_pygmaeus	0.509	10.14	3.509	0.356	0.114
CHD5-r0-Propithecus_coquereli	0.51	10.142	3.494	0.356	0.114
CHD5-r0-Rhinopithecus_bieti	0.507	10.144	3.537	0.362	0.121
CHD5-r0-Rhinopithecus_roxellana	0.504	10.142	3.579	0.373	0.124
CHD5-r0-Saimiri_boliviensis	0.508	10.131	3.56	0.351	0.113
CHD5-r0-Sapajus_apella	0.508	10.133	3.544	0.351	0.113
CHD5-r0-Symphalangus_syndactylus	0.509	10.14	3.509	0.356	0.114
CHD5-r0-Theropithecus_gelada	0.509	10.137	3.526	0.356	0.114
CHD5-r0-Trachypithecus_francoisi	0.509	10.138	3.522	0.356	0.114
CHD5-r1-Aotus_nancymaae	0.425	10.207	2.912	0.493	-0.087
CHD5-r1-Callithrix_jacchus	0.426	10.198	2.979	0.479	-0.085
CHD5-r1-Carlito_syrichta	0.527	10.176	3.554	0.432	-0.148
CHD5-r1-Cebus_imitator	0.425	10.203	2.946	0.486	-0.086
CHD5-r1-Cercocebus_atys	0.425	10.203	2.946	0.486	-0.086
CHD5-r1-Chlorocebus_sabaeus	0.425	10.203	2.946	0.486	-0.086
CHD5-r1-Colobus_angolensis_palliatus	0.425	10.203	2.946	0.486	-0.086
CHD5-r1-Gorilla_gorilla_gorilla	0.425	10.203	2.946	0.486	-0.086
CHD5-r1-Homo_sapiens	0.425	10.203	2.946	0.486	-0.086
CHD5-r1-Hylobates_moloch	0.425	10.203	2.946	0.486	-0.086
CHD5-r1-Lemur_catta	0.425	10.203	2.946	0.486	-0.086
CHD5-r1-Macaca_fascicularis	0.425	10.203	2.946	0.486	-0.086
CHD5-r1-Macaca_mulatta	0.425	10.203	2.946	0.486	-0.086
CHD5-r1-Macaca_nemestrina	0.425	10.203	2.946	0.486	-0.086
CHD5-r1-Macaca_thibetana_thibetana	0.425	10.203	2.946	0.486	-0.086
CHD5-r1-Mandrillus_leucophaeus	0.425	10.207	2.912	0.493	-0.087
CHD5-r1-Microcebus_murinus	0.428	10.205	2.923	0.486	-0.086
CHD5-r1-Nomascus_leucogenys	0.425	10.203	2.946	0.486	-0.086
CHD5-r1-Nycticebus_coucang	0.425	10.203	2.946	0.486	-0.086
CHD5-r1-Otolemur_garnettii	0.425	10.203	2.946	0.486	-0.086
CHD5-r1-Pan_paniscus	0.425	10.203	2.946	0.486	-0.086
CHD5-r1-Pan_troglodytes	0.425	10.203	2.946	0.486	-0.086
CHD5-r1-Papio_anubis	0.425	10.203	2.946	0.486	-0.086
CHD5-r1-Piliocolobus_tephrosceles	0.424	10.199	2.973	0.486	-0.086
CHD5-r1-Pongo_abelii	0.425	10.203	2.946	0.486	-0.086
CHD5-r1-Pongo_pygmaeus	0.425	10.203	2.946	0.486	-0.086
CHD5-r1-Propithecus_coquereli	0.425	10.203	2.946	0.486	-0.086
CHD5-r1-Rhinopithecus_bieti	0.425	10.203	2.946	0.486	-0.086
CHD5-r1-Rhinopithecus_roxellana	0.425	10.203	2.946	0.486	-0.086
CHD5-r1-Saimiri_boliviensis	0.425	10.203	2.946	0.486	-0.086
CHD5-r1-Sapajus_apella	0.425	10.203	2.946	0.486	-0.086
CHD5-r1-Symphalangus_syndactylus	0.425	10.202	2.95	0.486	-0.086
CHD5-r1-Theropithecus_gelada	0.425	10.203	2.946	0.486	-0.086
CHD5-r1-Trachypithecus_francoisi	0.425	10.203	2.946	0.486	-0.086
CHD5-r2-Aotus_nancymaae	0.551	10.213	3.057	0.431	-0.098
CHD5-r2-Callithrix_jacchus	0.545	10.192	3.178	0.414	-0.094
CHD5-r2-Carlito_syrichta	0.54	10.182	3.233	0.414	-0.094
CHD5-r2-Cebus_imitator	0.536	10.183	3.199	0.414	-0.083
CHD5-r2-Cercocebus_atys	0.544	10.198	3.137	0.417	-0.094
CHD5-r2-Chlorocebus_sabaeus	0.544	10.197	3.143	0.414	-0.094
CHD5-r2-Colobus_angolensis_palliatus	0.544	10.197	3.15	0.419	-0.095
CHD5-r2-Gorilla_gorilla_gorilla	0.55	10.192	3.188	0.411	-0.1
CHD5-r2-Homo_sapiens	0.55	10.194	3.173	0.411	-0.1
CHD5-r2-Hylobates_moloch	0.55	10.192	3.189	0.411	-0.1
CHD5-r2-Lemur_catta	0.547	10.197	3.146	0.392	-0.094
CHD5-r2-Macaca_fascicularis	0.544	10.198	3.137	0.417	-0.094
CHD5-r2-Macaca_mulatta	0.543	10.196	3.151	0.414	-0.094
CHD5-r2-Macaca_nemestrina	0.544	10.197	3.146	0.417	-0.094
CHD5-r2-Macaca_thibetana_thibetana	0.544	10.198	3.137	0.417	-0.094
CHD5-r2-Mandrillus_leucophaeus	0.544	10.196	3.154	0.419	-0.095
CHD5-r2-Microcebus_murinus	0.539	10.184	3.125	0.272	-0.025
CHD5-r2-Nomascus_leucogenys	0.55	10.189	3.204	0.411	-0.1
CHD5-r2-Nycticebus_coucang	0.553	10.192	3.188	0.392	-0.105
CHD5-r2-Otolemur_garnettii	0.552	10.199	3.155	0.409	-0.102
CHD5-r2-Pan_paniscus	0.551	10.196	3.165	0.413	-0.101
CHD5-r2-Pan_troglodytes	0.551	10.196	3.165	0.413	-0.101
CHD5-r2-Papio_anubis	0.528	10.143	3.429	0.395	-0.077
CHD5-r2-Piliocolobus_tephrosceles	0.544	10.197	3.14	0.417	-0.094
CHD5-r2-Pongo_abelii	0.55	10.191	3.193	0.411	-0.1
CHD5-r2-Pongo_pygmaeus	0.55	10.191	3.196	0.411	-0.1
CHD5-r2-Propithecus_coquereli	0.548	10.2	3.127	0.392	-0.094
CHD5-r2-Rhinopithecus_bieti	0.539	10.19	3.174	0.42	-0.088
CHD5-r2-Rhinopithecus_roxellana	0.539	10.189	3.178	0.42	-0.088
CHD5-r2-Saimiri_boliviensis	0.539	10.191	3.166	0.411	-0.089
CHD5-r2-Sapajus_apella	0.539	10.185	3.203	0.409	-0.088
CHD5-r2-Symphalangus_syndactylus	0.55	10.19	3.203	0.413	-0.101
CHD5-r2-Theropithecus_gelada	0.544	10.198	3.139	0.417	-0.094
CHD5-r2-Trachypithecus_francoisi	0.539	10.19	3.173	0.42	-0.088
CHD5-r3-Aotus_nancymaae	0.419	10.204	2.714	0.564	-0.05
CHD5-r3-Callithrix_jacchus	0.416	10.191	2.823	0.564	-0.05
CHD5-r3-Carlito_syrichta	0.423	10.266	2.343	0.625	0.083
CHD5-r3-Cebus_imitator	0.419	10.204	2.714	0.564	-0.05
CHD5-r3-Cercocebus_atys	0.431	10.194	2.85	0.521	-0.058
CHD5-r3-Chlorocebus_sabaeus	0.418	10.2	2.743	0.564	-0.05
CHD5-r3-Colobus_angolensis_palliatus	0.428	10.184	2.909	0.519	0.008
CHD5-r3-Gorilla_gorilla_gorilla	0.42	10.206	2.69	0.564	-0.05
CHD5-r3-Homo_sapiens	0.42	10.206	2.69	0.564	-0.05
CHD5-r3-Hylobates_moloch	0.419	10.204	2.714	0.564	-0.05
CHD5-r3-Lemur_catta	0.48	10.26	2.462	0.538	-0.055
CHD5-r3-Macaca_fascicularis	0.418	10.2	2.743	0.564	-0.05
CHD5-r3-Macaca_mulatta	0.418	10.2	2.743	0.564	-0.05
CHD5-r3-Macaca_nemestrina	0.418	10.2	2.743	0.564	-0.05
CHD5-r3-Macaca_thibetana_thibetana	0.418	10.2	2.743	0.564	-0.05
CHD5-r3-Mandrillus_leucophaeus	0.417	10.207	2.71	0.556	0.0
CHD5-r3-Microcebus_murinus	0.42	10.206	2.694	0.564	-0.05
CHD5-r3-Nomascus_leucogenys	0.419	10.204	2.714	0.564	-0.05
CHD5-r3-Nycticebus_coucang	0.383	10.193	2.77	0.561	-0.029
CHD5-r3-Otolemur_garnettii	0.321	10.213	2.644	0.5	-0.05
CHD5-r3-Pan_paniscus	0.42	10.206	2.69	0.564	-0.05
CHD5-r3-Pan_troglodytes	0.42	10.206	2.69	0.564	-0.05
CHD5-r3-Papio_anubis	0.418	10.2	2.743	0.564	-0.05
CHD5-r3-Piliocolobus_tephrosceles	0.418	10.2	2.743	0.564	-0.05
CHD5-r3-Pongo_abelii	0.419	10.204	2.714	0.564	-0.05
CHD5-r3-Pongo_pygmaeus	0.419	10.204	2.714	0.564	-0.05
CHD5-r3-Propithecus_coquereli	0.42	10.206	2.692	0.564	-0.05
CHD5-r3-Rhinopithecus_bieti	0.429	10.169	3.003	0.514	-0.014
CHD5-r3-Saimiri_boliviensis	0.419	10.203	2.717	0.564	-0.05
CHD5-r3-Sapajus_apella	0.419	10.204	2.714	0.564	-0.05
CHD5-r3-Symphalangus_syndactylus	0.419	10.204	2.714	0.564	-0.05
CHD5-r3-Theropithecus_gelada	0.418	10.2	2.743	0.564	-0.05
CHD5-r3-Trachypithecus_francoisi	0.418	10.2	2.743	0.564	-0.05
CHD5-r4-Aotus_nancymaae	0.541	10.225	2.861	0.325	-0.065
CHD5-r4-Callithrix_jacchus	0.537	10.181	3.157	0.324	-0.076
CHD5-r4-Cebus_imitator	0.541	10.225	2.861	0.325	-0.065
CHD5-r4-Cercocebus_atys	0.541	10.225	2.861	0.325	-0.065
CHD5-r4-Chlorocebus_sabaeus	0.542	10.227	2.849	0.325	-0.065
CHD5-r4-Colobus_angolensis_palliatus	0.541	10.225	2.861	0.325	-0.065
CHD5-r4-Gorilla_gorilla_gorilla	0.541	10.225	2.861	0.325	-0.065
CHD5-r4-Homo_sapiens	0.541	10.225	2.861	0.325	-0.065
CHD5-r4-Hylobates_moloch	0.538	10.182	3.137	0.327	-0.069
CHD5-r4-Lemur_catta	0.542	10.228	2.845	0.325	-0.065
CHD5-r4-Macaca_fascicularis	0.541	10.225	2.861	0.325	-0.065
CHD5-r4-Macaca_mulatta	0.541	10.225	2.861	0.325	-0.065
CHD5-r4-Macaca_nemestrina	0.541	10.225	2.861	0.325	-0.065
CHD5-r4-Macaca_thibetana_thibetana	0.541	10.225	2.861	0.325	-0.065
CHD5-r4-Mandrillus_leucophaeus	0.541	10.225	2.861	0.325	-0.065
CHD5-r4-Microcebus_murinus	0.539	10.188	3.109	0.333	-0.078
CHD5-r4-Nomascus_leucogenys	0.541	10.225	2.861	0.325	-0.065
CHD5-r4-Nycticebus_coucang	0.544	10.243	2.732	0.333	-0.067
CHD5-r4-Otolemur_garnettii	0.539	10.188	3.1	0.33	-0.07
CHD5-r4-Pan_paniscus	0.541	10.225	2.861	0.325	-0.065
CHD5-r4-Pan_troglodytes	0.541	10.225	2.861	0.325	-0.065
CHD5-r4-Papio_anubis	0.541	10.225	2.861	0.325	-0.065
CHD5-r4-Piliocolobus_tephrosceles	0.541	10.225	2.861	0.325	-0.065
CHD5-r4-Pongo_abelii	0.548	10.232	2.852	0.308	-0.077
CHD5-r4-Pongo_pygmaeus	0.541	10.225	2.861	0.325	-0.065
CHD5-r4-Propithecus_coquereli	0.541	10.224	2.872	0.325	-0.065
CHD5-r4-Rhinopithecus_bieti	0.543	10.232	2.814	0.325	-0.065
CHD5-r4-Rhinopithecus_roxellana	0.543	10.232	2.814	0.325	-0.065
CHD5-r4-Saimiri_boliviensis	0.541	10.225	2.861	0.325	-0.065
CHD5-r4-Sapajus_apella	0.541	10.225	2.861	0.325	-0.065
CHD5-r4-Symphalangus_syndactylus	0.541	10.225	2.861	0.325	-0.065
CHD5-r4-Theropithecus_gelada	0.541	10.225	2.861	0.325	-0.065
CHD5-r4-Trachypithecus_francoisi	0.549	10.236	2.823	0.308	-0.077
CHD5-r5-Aotus_nancymaae	0.527	10.096	3.728	0.115	0.0
CHD5-r5-Callithrix_jacchus	0.527	10.096	3.728	0.115	0.0
CHD5-r5-Cebus_imitator	0.527	10.096	3.728	0.115	0.0
CHD5-r5-Cercocebus_atys	0.527	10.096	3.728	0.115	0.0
CHD5-r5-Chlorocebus_sabaeus	0.527	10.096	3.728	0.115	0.0
CHD5-r5-Colobus_angolensis_palliatus	0.526	10.095	3.734	0.115	0.0
CHD5-r5-Gorilla_gorilla_gorilla	0.527	10.096	3.728	0.115	0.0
CHD5-r5-Homo_sapiens	0.527	10.096	3.728	0.115	0.0
CHD5-r5-Lemur_catta	0.528	10.102	3.696	0.115	0.0
CHD5-r5-Macaca_fascicularis	0.527	10.096	3.728	0.115	0.0
CHD5-r5-Macaca_mulatta	0.527	10.096	3.728	0.115	0.0
CHD5-r5-Macaca_nemestrina	0.527	10.096	3.728	0.115	0.0
CHD5-r5-Macaca_thibetana_thibetana	0.527	10.096	3.728	0.115	0.0
CHD5-r5-Mandrillus_leucophaeus	0.527	10.096	3.728	0.115	0.0
CHD5-r5-Nomascus_leucogenys	0.527	10.096	3.728	0.115	0.0
CHD5-r5-Otolemur_garnettii	0.527	10.097	3.723	0.115	0.0
CHD5-r5-Pan_paniscus	0.527	10.096	3.728	0.115	0.0
CHD5-r5-Pan_troglodytes	0.527	10.096	3.728	0.115	0.0
CHD5-r5-Papio_anubis	0.527	10.096	3.728	0.115	0.0
CHD5-r5-Piliocolobus_tephrosceles	0.526	10.095	3.734	0.115	0.0
CHD5-r5-Pongo_abelii	0.527	10.096	3.728	0.115	0.0
CHD5-r5-Pongo_pygmaeus	0.527	10.096	3.728	0.115	0.0
CHD5-r5-Propithecus_coquereli	0.527	10.097	3.723	0.115	0.0
CHD5-r5-Rhinopithecus_bieti	0.526	10.095	3.734	0.115	0.0
CHD5-r5-Rhinopithecus_roxellana	0.526	10.095	3.734	0.115	0.0
CHD5-r5-Saimiri_boliviensis	0.527	10.096	3.728	0.115	0.0
CHD5-r5-Sapajus_apella	0.527	10.096	3.728	0.115	0.0
CHD5-r5-Symphalangus_syndactylus	0.527	10.096	3.728	0.115	0.0
CHD5-r5-Theropithecus_gelada	0.527	10.096	3.728	0.115	0.0
CHD5-r5-Trachypithecus_francoisi	0.526	10.095	3.734	0.115	0.0
DDX4-r0-Aotus_nancymaae	0.468	9.926	4.935	0.287	-0.008
DDX4-r0-Callithrix_jacchus	0.464	9.918	4.985	0.275	-0.004
DDX4-r0-Carlito_syrichta	0.477	9.95	4.739	0.286	-0.018
DDX4-r0-Cebus_imitator	0.458	9.914	5.011	0.289	0.0
DDX4-r0-Chlorocebus_sabaeus	0.47	9.927	4.926	0.291	-0.012
DDX4-r0-Colobus_angolensis_palliatus	0.47	9.912	5.02	0.274	-0.02
DDX4-r0-Gorilla_gorilla_gorilla	0.468	9.919	4.976	0.287	-0.016
DDX4-r0-Homo_sapiens	0.468	9.92	4.971	0.288	-0.016
DDX4-r0-Hylobates_moloch	0.466	9.918	4.988	0.28	-0.012
DDX4-r0-Lemur_catta	0.457	9.915	5.004	0.29	0.0
DDX4-r0-Macaca_fascicularis	0.478	9.935	4.887	0.287	-0.019
DDX4-r0-Macaca_mulatta	0.478	9.935	4.887	0.287	-0.019
DDX4-r0-Macaca_nemestrina	0.478	9.935	4.887	0.287	-0.019
DDX4-r0-Macaca_thibetana_thibetana	0.478	9.935	4.887	0.287	-0.019
DDX4-r0-Microcebus_murinus	0.464	9.913	5.009	0.29	0.0
DDX4-r0-Nomascus_leucogenys	0.465	9.923	4.96	0.287	-0.012
DDX4-r0-Nycticebus_coucang	0.468	9.921	4.958	0.286	-0.004
DDX4-r0-Otolemur_garnettii	0.468	9.92	4.97	0.284	-0.004
DDX4-r0-Pan_paniscus	0.468	9.92	4.971	0.288	-0.016
DDX4-r0-Pan_troglodytes	0.468	9.92	4.971	0.288	-0.016
DDX4-r0-Papio_anubis	0.469	9.925	4.935	0.289	-0.016
DDX4-r0-Piliocolobus_tephrosceles	0.469	9.922	4.955	0.283	-0.012
DDX4-r0-Pongo_abelii	0.469	9.925	4.956	0.289	-0.011
DDX4-r0-Pongo_pygmaeus	0.469	9.925	4.956	0.289	-0.011
DDX4-r0-Rhinopithecus_bieti	0.466	9.932	4.903	0.295	-0.008
DDX4-r0-Rhinopithecus_roxellana	0.468	9.924	4.946	0.284	-0.012
DDX4-r0-Saimiri_boliviensis	0.461	9.913	5.013	0.284	-0.004
DDX4-r0-Sapajus_apella	0.457	9.91	5.034	0.289	0.0
DDX4-r0-Symphalangus_syndactylus	0.47	9.925	4.942	0.289	-0.02
DDX4-r0-Theropithecus_gelada	0.47	9.926	4.929	0.287	-0.016
DDX4-r0-Trachypithecus_francoisi	0.471	9.928	4.912	0.285	-0.02
DDX4-r0-Mandrillus_leucophaeus	0.471	9.928	4.92	0.286	-0.016
DDX4-r0-Propithecus_coquereli	0.454	9.935	4.799	0.302	0.021
DDX4-r1-Aotus_nancymaae	0.503	10.213	3.04	0.239	-0.022
DDX4-r1-Callithrix_jacchus	0.499	10.229	2.954	0.256	-0.023
DDX4-r1-Carlito_syrichta	0.498	10.268	2.733	0.275	-0.025
DDX4-r1-Cebus_imitator	0.496	10.266	2.745	0.275	-0.025
DDX4-r1-Chlorocebus_sabaeus	0.496	10.273	2.699	0.282	-0.026
DDX4-r1-Colobus_angolensis_palliatus	0.496	10.273	2.699	0.282	-0.026
DDX4-r1-Gorilla_gorilla_gorilla	0.492	10.271	2.724	0.289	-0.026
DDX4-r1-Homo_sapiens	0.495	10.282	2.65	0.289	-0.026
DDX4-r1-Hylobates_moloch	0.496	10.266	2.745	0.275	-0.025
DDX4-r1-Lemur_catta	0.493	10.253	2.82	0.275	-0.025
DDX4-r1-Macaca_fascicularis	0.496	10.273	2.699	0.282	-0.026
DDX4-r1-Macaca_mulatta	0.496	10.273	2.699	0.282	-0.026
DDX4-r1-Macaca_nemestrina	0.496	10.273	2.699	0.282	-0.026
DDX4-r1-Macaca_thibetana_thibetana	0.496	10.273	2.699	0.282	-0.026
DDX4-r1-Microcebus_murinus	0.5	10.225	2.978	0.25	-0.023
DDX4-r1-Nomascus_leucogenys	0.496	10.266	2.745	0.275	-0.025
DDX4-r1-Nycticebus_coucang	0.497	10.267	2.739	0.275	-0.025
DDX4-r1-Otolemur_garnettii	0.495	10.282	2.65	0.289	-0.026
DDX4-r1-Pan_paniscus	0.495	10.282	2.65	0.289	-0.026
DDX4-r1-Pan_troglodytes	0.495	10.282	2.65	0.289	-0.026
DDX4-r1-Papio_anubis	0.496	10.273	2.699	0.282	-0.026
DDX4-r1-Piliocolobus_tephrosceles	0.496	10.273	2.699	0.282	-0.026
DDX4-r1-Pongo_abelii	0.495	10.282	2.65	0.289	-0.026
DDX4-r1-Pongo_pygmaeus	0.495	10.282	2.65	0.289	-0.026
DDX4-r1-Rhinopithecus_bieti	0.496	10.275	2.687	0.282	-0.026
DDX4-r1-Rhinopithecus_roxellana	0.496	10.275	2.687	0.282	-0.026
DDX4-r1-Saimiri_boliviensis	0.511	10.313	2.524	0.286	-0.057
DDX4-r1-Sapajus_apella	0.501	10.236	2.913	0.256	-0.023
DDX4-r1-Symphalangus_syndactylus	0.496	10.266	2.745	0.275	-0.025
DDX4-r1-Theropithecus_gelada	0.496	10.273	2.699	0.282	-0.026
DDX4-r1-Trachypithecus_francoisi	0.496	10.275	2.687	0.282	-0.026
DHX9-r0-Aotus_nancymaae	0.505	10.046	3.996	0.255	-0.013
DHX9-r0-Callithrix_jacchus	0.506	10.049	3.976	0.253	-0.013
DHX9-r0-Carlito_syrichta	0.536	10.1	3.656	0.218	-0.036
DHX9-r0-Cebus_imitator	0.506	10.044	4.013	0.252	-0.006
DHX9-r0-Cercocebus_atys	0.506	10.052	3.956	0.256	-0.013
DHX9-r0-Chlorocebus_sabaeus	0.508	10.05	3.968	0.252	-0.006
DHX9-r0-Colobus_angolensis_palliatus	0.506	10.052	3.956	0.256	-0.013
DHX9-r0-Gorilla_gorilla_gorilla	0.506	10.052	3.956	0.255	-0.013
DHX9-r0-Homo_sapiens	0.506	10.052	3.956	0.255	-0.013
DHX9-r0-Hylobates_moloch	0.506	10.052	3.951	0.253	-0.013
DHX9-r0-Lemur_catta	0.503	10.036	4.081	0.242	-0.012
DHX9-r0-Macaca_fascicularis	0.506	10.052	3.956	0.256	-0.013
DHX9-r0-Macaca_mulatta	0.506	10.052	3.956	0.256	-0.013
DHX9-r0-Macaca_nemestrina	0.506	10.052	3.956	0.256	-0.013
DHX9-r0-Macaca_thibetana_thibetana	0.508	10.05	3.968	0.252	-0.006
DHX9-r0-Mandrillus_leucophaeus	0.506	10.052	3.956	0.256	-0.013
DHX9-r0-Microcebus_murinus	0.51	10.039	4.051	0.234	0.006
DHX9-r0-Nomascus_leucogenys	0.506	10.051	3.962	0.256	-0.013
DHX9-r0-Nycticebus_coucang	0.51	10.042	4.03	0.226	0.0
DHX9-r0-Otolemur_garnettii	0.541	10.114	3.552	0.211	-0.035
DHX9-r0-Pan_paniscus	0.506	10.052	3.956	0.255	-0.013
DHX9-r0-Pan_troglodytes	0.506	10.052	3.956	0.255	-0.013
DHX9-r0-Papio_anubis	0.506	10.052	3.956	0.256	-0.013
DHX9-r0-Piliocolobus_tephrosceles	0.505	10.049	3.977	0.256	-0.013
DHX9-r0-Pongo_abelii	0.506	10.052	3.956	0.255	-0.013
DHX9-r0-Pongo_pygmaeus	0.506	10.052	3.956	0.255	-0.013
DHX9-r0-Propithecus_coquereli	0.509	10.035	4.08	0.233	0.006
DHX9-r0-Rhinopithecus_bieti	0.506	10.052	3.956	0.256	-0.013
DHX9-r0-Rhinopithecus_roxellana	0.506	10.052	3.956	0.256	-0.013
DHX9-r0-Saimiri_boliviensis	0.505	10.045	4.007	0.255	-0.013
DHX9-r0-Sapajus_apella	0.505	10.047	3.995	0.253	-0.013
DHX9-r0-Symphalangus_syndactylus	0.506	10.051	3.962	0.256	-0.013
DHX9-r0-Theropithecus_gelada	0.506	10.052	3.956	0.256	-0.013
DHX9-r0-Trachypithecus_francoisi	0.507	10.053	3.95	0.255	-0.013
DHX9-r1-Aotus_nancymaae	0.538	10.273	2.838	0.147	-0.029
DHX9-r1-Callithrix_jacchus	0.554	10.264	2.891	0.162	-0.054
DHX9-r1-Cebus_imitator	0.553	10.253	2.965	0.158	-0.053
DHX9-r1-Cercocebus_atys	0.538	10.273	2.838	0.147	-0.029
DHX9-r1-Chlorocebus_sabaeus	0.538	10.273	2.838	0.147	-0.029
DHX9-r1-Colobus_angolensis_palliatus	0.538	10.273	2.838	0.147	-0.029
DHX9-r1-Gorilla_gorilla_gorilla	0.555	10.271	2.869	0.167	-0.056
DHX9-r1-Homo_sapiens	0.555	10.271	2.869	0.167	-0.056
DHX9-r1-Hylobates_moloch	0.553	10.254	2.957	0.158	-0.053
DHX9-r1-Lemur_catta	0.533	10.297	2.759	0.167	-0.033
DHX9-r1-Macaca_fascicularis	0.555	10.271	2.869	0.167	-0.056
DHX9-r1-Macaca_mulatta	0.555	10.271	2.869	0.167	-0.056
DHX9-r1-Macaca_nemestrina	0.555	10.271	2.869	0.167	-0.056
DHX9-r1-Macaca_thibetana_thibetana	0.538	10.273	2.838	0.147	-0.029
DHX9-r1-Mandrillus_leucophaeus	0.538	10.273	2.838	0.147	-0.029
DHX9-r1-Nomascus_leucogenys	0.555	10.271	2.869	0.167	-0.056
DHX9-r1-Pan_paniscus	0.555	10.271	2.869	0.167	-0.056
DHX9-r1-Pan_troglodytes	0.555	10.271	2.869	0.167	-0.056
DHX9-r1-Papio_anubis	0.538	10.273	2.838	0.147	-0.029
DHX9-r1-Piliocolobus_tephrosceles	0.538	10.273	2.838	0.147	-0.029
DHX9-r1-Pongo_abelii	0.554	10.264	2.891	0.162	-0.054
DHX9-r1-Pongo_pygmaeus	0.554	10.264	2.891	0.162	-0.054
DHX9-r1-Rhinopithecus_bieti	0.551	10.28	2.808	0.114	-0.057
DHX9-r1-Rhinopithecus_roxellana	0.551	10.28	2.808	0.114	-0.057
DHX9-r1-Saimiri_boliviensis	0.551	10.28	2.808	0.114	-0.057
DHX9-r1-Sapajus_apella	0.555	10.206	3.139	0.132	-0.057
DHX9-r1-Symphalangus_syndactylus	0.555	10.271	2.869	0.167	-0.056
DHX9-r1-Theropithecus_gelada	0.538	10.273	2.838	0.147	-0.029
DHX9-r1-Trachypithecus_francoisi	0.538	10.273	2.838	0.147	-0.029
DHX9-r2-Aotus_nancymaae	0.499	9.773	5.569	0.155	0.093
DHX9-r2-Callithrix_jacchus	0.497	9.761	5.621	0.155	0.093
DHX9-r2-Carlito_syrichta	0.487	9.698	5.878	0.154	0.092
DHX9-r2-Cebus_imitator	0.498	9.771	5.577	0.155	0.093
DHX9-r2-Cercocebus_atys	0.493	9.736	5.731	0.15	0.09
DHX9-r2-Chlorocebus_sabaeus	0.493	9.736	5.731	0.15	0.09
DHX9-r2-Colobus_angolensis_palliatus	0.494	9.743	5.707	0.15	0.09
DHX9-r2-Gorilla_gorilla_gorilla	0.497	9.762	5.614	0.155	0.093
DHX9-r2-Homo_sapiens	0.497	9.762	5.614	0.155	0.093
DHX9-r2-Hylobates_moloch	0.462	9.747	5.628	0.169	0.056
DHX9-r2-Lemur_catta	0.489	9.709	5.837	0.153	0.092
DHX9-r2-Macaca_fascicularis	0.493	9.736	5.731	0.15	0.09
DHX9-r2-Macaca_mulatta	0.493	9.736	5.731	0.15	0.09
DHX9-r2-Macaca_nemestrina	0.493	9.736	5.731	0.15	0.09
DHX9-r2-Macaca_thibetana_thibetana	0.491	9.722	5.803	0.145	0.087
DHX9-r2-Mandrillus_leucophaeus	0.493	9.736	5.731	0.15	0.09
DHX9-r2-Microcebus_murinus	0.493	9.73	5.719	0.165	0.099
DHX9-r2-Nomascus_leucogenys	0.492	9.733	5.759	0.145	0.087
DHX9-r2-Nycticebus_coucang	0.489	9.708	5.849	0.149	0.09
DHX9-r2-Otolemur_garnettii	0.492	9.728	5.76	0.154	0.092
DHX9-r2-Pan_paniscus	0.497	9.762	5.614	0.155	0.093
DHX9-r2-Pan_troglodytes	0.497	9.762	5.614	0.155	0.093
DHX9-r2-Papio_anubis	0.493	9.736	5.731	0.15	0.09
DHX9-r2-Piliocolobus_tephrosceles	0.494	9.742	5.709	0.15	0.09
DHX9-r2-Pongo_abelii	0.497	9.762	5.613	0.156	0.094
DHX9-r2-Pongo_pygmaeus	0.497	9.762	5.613	0.156	0.094
DHX9-r2-Propithecus_coquereli	0.495	9.744	5.663	0.168	0.101
DHX9-r2-Rhinopithecus_bieti	0.494	9.743	5.704	0.15	0.09
DHX9-r2-Rhinopithecus_roxellana	0.494	9.743	5.704	0.15	0.09
DHX9-r2-Saimiri_boliviensis	0.495	9.752	5.67	0.15	0.09
DHX9-r2-Sapajus_apella	0.498	9.771	5.577	0.155	0.093
DHX9-r2-Symphalangus_syndactylus	0.493	9.737	5.742	0.145	0.087
DHX9-r2-Theropithecus_gelada	0.493	9.736	5.731	0.15	0.09
DHX9-r2-Trachypithecus_francoisi	0.494	9.743	5.704	0.15	0.09
DNMT1-r0-Aotus_nancymaae	0.41	10.399	1.748	0.514	-0.027
DNMT1-r0-Callithrix_jacchus	0.41	10.399	1.748	0.514	-0.027
DNMT1-r0-Carlito_syrichta	0.41	10.399	1.748	0.514	-0.027
DNMT1-r0-Cebus_imitator	0.41	10.399	1.748	0.514	-0.027
DNMT1-r0-Cercocebus_atys	0.41	10.399	1.748	0.514	-0.027
DNMT1-r0-Chlorocebus_sabaeus	0.41	10.399	1.748	0.514	-0.027
DNMT1-r0-Colobus_angolensis_palliatus	0.41	10.399	1.748	0.514	-0.027
DNMT1-r0-Gorilla_gorilla_gorilla	0.41	10.399	1.748	0.514	-0.027
DNMT1-r0-Homo_sapiens	0.41	10.399	1.748	0.514	-0.027
DNMT1-r0-Hylobates_moloch	0.41	10.399	1.748	0.514	-0.027
DNMT1-r0-Lemur_catta	0.41	10.399	1.748	0.514	-0.027
DNMT1-r0-Macaca_fascicularis	0.404	10.404	1.711	0.528	-0.028
DNMT1-r0-Macaca_mulatta	0.404	10.404	1.711	0.528	-0.028
DNMT1-r0-Macaca_nemestrina	0.404	10.404	1.711	0.528	-0.028
DNMT1-r0-Macaca_thibetana_thibetana	0.41	10.399	1.748	0.514	-0.027
DNMT1-r0-Mandrillus_leucophaeus	0.404	10.404	1.711	0.528	-0.028
DNMT1-r0-Microcebus_murinus	0.41	10.399	1.748	0.514	-0.027
DNMT1-r0-Nomascus_leucogenys	0.41	10.399	1.748	0.514	-0.027
DNMT1-r0-Nycticebus_coucang	0.404	10.404	1.711	0.528	-0.028
DNMT1-r0-Otolemur_garnettii	0.404	10.404	1.711	0.528	-0.028
DNMT1-r0-Pan_paniscus	0.41	10.399	1.748	0.514	-0.027
DNMT1-r0-Pan_troglodytes	0.41	10.399	1.748	0.514	-0.027
DNMT1-r0-Papio_anubis	0.41	10.399	1.748	0.514	-0.027
DNMT1-r0-Piliocolobus_tephrosceles	0.41	10.399	1.748	0.514	-0.027
DNMT1-r0-Pongo_abelii	0.41	10.399	1.748	0.514	-0.027
DNMT1-r0-Pongo_pygmaeus	0.41	10.399	1.748	0.514	-0.027
DNMT1-r0-Propithecus_coquereli	0.41	10.399	1.748	0.514	-0.027
DNMT1-r0-Rhinopithecus_bieti	0.41	10.399	1.748	0.514	-0.027
DNMT1-r0-Rhinopithecus_roxellana	0.41	10.399	1.748	0.514	-0.027
DNMT1-r0-Saimiri_boliviensis	0.384	10.385	1.818	0.474	0.0
DNMT1-r0-Sapajus_apella	0.41	10.399	1.748	0.514	-0.027
DNMT1-r0-Symphalangus_syndactylus	0.41	10.399	1.748	0.514	-0.027
DNMT1-r0-Theropithecus_gelada	0.41	10.399	1.748	0.514	-0.027
DNMT1-r0-Trachypithecus_francoisi	0.41	10.399	1.748	0.514	-0.027
DNMT1-r1-Aotus_nancymaae	0.511	10.118	3.398	0.502	0.031
DNMT1-r1-Callithrix_jacchus	0.514	10.12	3.398	0.494	0.039
DNMT1-r1-Carlito_syrichta	0.517	10.297	2.265	0.592	0.013
DNMT1-r1-Cebus_imitator	0.511	10.115	3.431	0.498	0.035
DNMT1-r1-Cercocebus_atys	0.508	10.123	3.336	0.504	0.023
DNMT1-r1-Chlorocebus_sabaeus	0.507	10.122	3.34	0.504	0.023
DNMT1-r1-Colobus_angolensis_palliatus	0.508	10.122	3.341	0.502	0.023
DNMT1-r1-Gorilla_gorilla_gorilla	0.512	10.122	3.378	0.502	0.039
DNMT1-r1-Homo_sapiens	0.51	10.109	3.478	0.487	0.04
DNMT1-r1-Hylobates_moloch	0.51	10.127	3.299	0.506	0.027
DNMT1-r1-Lemur_catta	0.505	10.115	3.402	0.492	0.023
DNMT1-r1-Macaca_fascicularis	0.507	10.143	3.169	0.511	0.004
DNMT1-r1-Macaca_mulatta	0.507	10.143	3.169	0.511	0.004
DNMT1-r1-Macaca_nemestrina	0.507	10.143	3.169	0.511	0.004
DNMT1-r1-Macaca_thibetana_thibetana	0.507	10.143	3.169	0.511	0.004
DNMT1-r1-Mandrillus_leucophaeus	0.512	10.12	3.355	0.472	0.019
DNMT1-r1-Microcebus_murinus	0.51	10.109	3.498	0.469	0.035
DNMT1-r1-Nomascus_leucogenys	0.51	10.127	3.304	0.508	0.027
DNMT1-r1-Nycticebus_coucang	0.514	10.121	3.437	0.467	0.042
DNMT1-r1-Pan_paniscus	0.511	10.109	3.473	0.486	0.036
DNMT1-r1-Pan_troglodytes	0.511	10.114	3.462	0.487	0.044
DNMT1-r1-Papio_anubis	0.508	10.123	3.334	0.5	0.019
DNMT1-r1-Piliocolobus_tephrosceles	0.509	10.122	3.34	0.498	0.023
DNMT1-r1-Pongo_abelii	0.513	10.13	3.303	0.508	0.038
DNMT1-r1-Pongo_pygmaeus	0.513	10.128	3.315	0.502	0.034
DNMT1-r1-Propithecus_coquereli	0.489	10.106	3.442	0.467	0.0
DNMT1-r1-Rhinopithecus_bieti	0.498	10.114	3.418	0.491	0.013
DNMT1-r1-Rhinopithecus_roxellana	0.508	10.122	3.348	0.504	0.023
DNMT1-r1-Saimiri_boliviensis	0.513	10.116	3.418	0.494	0.031
DNMT1-r1-Sapajus_apella	0.512	10.114	3.437	0.492	0.035
DNMT1-r1-Symphalangus_syndactylus	0.512	10.125	3.33	0.506	0.031
DNMT1-r1-Theropithecus_gelada	0.507	10.122	3.34	0.5	0.019
DNMT1-r1-Trachypithecus_francoisi	0.508	10.123	3.332	0.504	0.023
DNMT1-r3-Aotus_nancymaae	0.505	10.314	2.457	0.395	0.079
DNMT1-r3-Callithrix_jacchus	0.505	10.314	2.457	0.395	0.079
DNMT1-r3-Carlito_syrichta	0.52	10.307	2.584	0.389	0.111
DNMT1-r3-Cebus_imitator	0.505	10.314	2.457	0.395	0.079
DNMT1-r3-Cercocebus_atys	0.523	10.323	2.481	0.389	0.111
DNMT1-r3-Chlorocebus_sabaeus	0.523	10.323	2.481	0.389	0.111
DNMT1-r3-Colobus_angolensis_palliatus	0.523	10.323	2.481	0.389	0.111
DNMT1-r3-Gorilla_gorilla_gorilla	0.542	10.338	2.502	0.382	0.147
DNMT1-r3-Homo_sapiens	0.542	10.338	2.502	0.382	0.147
DNMT1-r3-Hylobates_moloch	0.523	10.323	2.481	0.389	0.111
DNMT1-r3-Lemur_catta	0.505	10.297	2.568	0.41	0.103
DNMT1-r3-Macaca_fascicularis	0.523	10.323	2.481	0.389	0.111
DNMT1-r3-Macaca_mulatta	0.523	10.323	2.481	0.389	0.111
DNMT1-r3-Macaca_nemestrina	0.523	10.323	2.481	0.389	0.111
DNMT1-r3-Macaca_thibetana_thibetana	0.523	10.323	2.481	0.389	0.111
DNMT1-r3-Mandrillus_leucophaeus	0.523	10.323	2.481	0.389	0.111
DNMT1-r3-Microcebus_murinus	0.501	10.298	2.568	0.395	0.079
DNMT1-r3-Nomascus_leucogenys	0.523	10.323	2.481	0.389	0.111
DNMT1-r3-Nycticebus_coucang	0.508	10.301	2.519	0.4	0.1
DNMT1-r3-Otolemur_garnettii	0.505	10.312	2.474	0.395	0.079
DNMT1-r3-Pan_paniscus	0.53	10.327	2.476	0.417	0.139
DNMT1-r3-Pan_troglodytes	0.542	10.338	2.502	0.382	0.147
DNMT1-r3-Papio_anubis	0.533	10.326	2.438	0.385	0.128
DNMT1-r3-Piliocolobus_tephrosceles	0.523	10.323	2.481	0.389	0.111
DNMT1-r3-Pongo_abelii	0.523	10.332	2.439	0.412	0.118
DNMT1-r3-Pongo_pygmaeus	0.542	10.346	2.465	0.394	0.152
DNMT1-r3-Propithecus_coquereli	0.505	10.297	2.568	0.41	0.103
DNMT1-r3-Rhinopithecus_bieti	0.523	10.323	2.481	0.389	0.111
DNMT1-r3-Rhinopithecus_roxellana	0.523	10.323	2.481	0.389	0.111
DNMT1-r3-Saimiri_boliviensis	0.505	10.314	2.457	0.395	0.079
DNMT1-r3-Sapajus_apella	0.505	10.314	2.457	0.395	0.079
DNMT1-r3-Symphalangus_syndactylus	0.53	10.325	2.482	0.405	0.135
DNMT1-r3-Theropithecus_gelada	0.533	10.326	2.438	0.385	0.128
DNMT1-r3-Trachypithecus_francoisi	0.523	10.323	2.481	0.389	0.111
DNMT3A-r0-Aotus_nancymaae	0.511	10.062	3.931	0.349	-0.039
DNMT3A-r0-Callithrix_jacchus	0.51	10.067	3.907	0.351	-0.042
DNMT3A-r0-Carlito_syrichta	0.516	10.062	3.921	0.303	-0.04
DNMT3A-r0-Cebus_imitator	0.511	10.067	3.902	0.351	-0.042
DNMT3A-r0-Cercocebus_atys	0.511	10.062	3.931	0.347	-0.039
DNMT3A-r0-Chlorocebus_sabaeus	0.511	10.063	3.923	0.347	-0.039
DNMT3A-r0-Colobus_angolensis_palliatus	0.511	10.063	3.924	0.347	-0.039
DNMT3A-r0-Gorilla_gorilla_gorilla	0.51	10.059	3.96	0.347	-0.039
DNMT3A-r0-Homo_sapiens	0.51	10.058	3.969	0.344	-0.038
DNMT3A-r0-Hylobates_moloch	0.505	10.061	3.989	0.35	-0.049
DNMT3A-r0-Lemur_catta	0.511	10.07	3.878	0.351	-0.042
DNMT3A-r0-Macaca_fascicularis	0.511	10.062	3.927	0.347	-0.039
DNMT3A-r0-Macaca_mulatta	0.511	10.062	3.927	0.347	-0.039
DNMT3A-r0-Macaca_nemestrina	0.511	10.062	3.931	0.347	-0.039
DNMT3A-r0-Macaca_thibetana_thibetana	0.511	10.062	3.927	0.347	-0.039
DNMT3A-r0-Mandrillus_leucophaeus	0.511	10.062	3.931	0.347	-0.039
DNMT3A-r0-Microcebus_murinus	0.511	10.07	3.881	0.351	-0.042
DNMT3A-r0-Nomascus_leucogenys	0.51	10.06	3.944	0.347	-0.039
DNMT3A-r0-Nycticebus_coucang	0.511	10.069	3.889	0.351	-0.042
DNMT3A-r0-Otolemur_garnettii	0.512	10.069	3.875	0.349	-0.039
DNMT3A-r0-Pan_paniscus	0.51	10.059	3.953	0.347	-0.039
DNMT3A-r0-Pan_troglodytes	0.51	10.059	3.953	0.347	-0.039
DNMT3A-r0-Papio_anubis	0.511	10.062	3.927	0.347	-0.039
DNMT3A-r0-Piliocolobus_tephrosceles	0.511	10.063	3.923	0.347	-0.039
DNMT3A-r0-Pongo_abelii	0.51	10.06	3.952	0.347	-0.039
DNMT3A-r0-Pongo_pygmaeus	0.51	10.058	3.963	0.347	-0.039
DNMT3A-r0-Propithecus_coquereli	0.511	10.068	3.893	0.351	-0.042
DNMT3A-r0-Rhinopithecus_bieti	0.511	10.063	3.92	0.347	-0.039
DNMT3A-r0-Rhinopithecus_roxellana	0.509	10.054	4.009	0.343	-0.038
DNMT3A-r0-Saimiri_boliviensis	0.51	10.066	3.909	0.351	-0.042
DNMT3A-r0-Sapajus_apella	0.511	10.067	3.902	0.351	-0.042
DNMT3A-r0-Symphalangus_syndactylus	0.51	10.059	3.957	0.347	-0.039
DNMT3A-r0-Theropithecus_gelada	0.511	10.062	3.927	0.347	-0.039
DNMT3A-r0-Trachypithecus_francoisi	0.508	10.053	4.022	0.343	-0.038
DNMT3A-r1-Aotus_nancymaae	0.535	10.303	2.406	0.377	0.0
DNMT3A-r1-Callithrix_jacchus	0.535	10.303	2.406	0.377	0.0
DNMT3A-r1-Carlito_syrichta	0.534	10.296	2.466	0.37	0.0
DNMT3A-r1-Cebus_imitator	0.535	10.303	2.406	0.377	0.0
DNMT3A-r1-Cercocebus_atys	0.534	10.288	2.52	0.364	0.0
DNMT3A-r1-Chlorocebus_sabaeus	0.534	10.288	2.52	0.364	0.0
DNMT3A-r1-Colobus_angolensis_palliatus	0.534	10.288	2.52	0.364	0.0
DNMT3A-r1-Gorilla_gorilla_gorilla	0.534	10.289	2.508	0.364	0.0
DNMT3A-r1-Homo_sapiens	0.534	10.289	2.508	0.364	0.0
DNMT3A-r1-Hylobates_moloch	0.534	10.289	2.508	0.364	0.0
DNMT3A-r1-Lemur_catta	0.534	10.296	2.466	0.37	0.0
DNMT3A-r1-Macaca_fascicularis	0.534	10.288	2.52	0.364	0.0
DNMT3A-r1-Macaca_mulatta	0.534	10.288	2.52	0.364	0.0
DNMT3A-r1-Macaca_nemestrina	0.534	10.288	2.52	0.364	0.0
DNMT3A-r1-Macaca_thibetana_thibetana	0.534	10.288	2.52	0.364	0.0
DNMT3A-r1-Mandrillus_leucophaeus	0.534	10.288	2.52	0.364	0.0
DNMT3A-r1-Microcebus_murinus	0.534	10.296	2.466	0.37	0.0
DNMT3A-r1-Nomascus_leucogenys	0.534	10.289	2.508	0.364	0.0
DNMT3A-r1-Nycticebus_coucang	0.533	10.292	2.473	0.345	0.018
DNMT3A-r1-Otolemur_garnettii	0.533	10.292	2.473	0.345	0.018
DNMT3A-r1-Pan_paniscus	0.534	10.289	2.508	0.364	0.0
DNMT3A-r1-Pan_troglodytes	0.534	10.289	2.508	0.364	0.0
DNMT3A-r1-Papio_anubis	0.534	10.288	2.52	0.364	0.0
DNMT3A-r1-Piliocolobus_tephrosceles	0.534	10.288	2.52	0.364	0.0
DNMT3A-r1-Pongo_abelii	0.534	10.289	2.508	0.364	0.0
DNMT3A-r1-Pongo_pygmaeus	0.534	10.289	2.508	0.364	0.0
DNMT3A-r1-Propithecus_coquereli	0.533	10.294	2.46	0.345	0.018
DNMT3A-r1-Rhinopithecus_bieti	0.534	10.288	2.52	0.364	0.0
DNMT3A-r1-Rhinopithecus_roxellana	0.533	10.286	2.513	0.339	0.018
DNMT3A-r1-Saimiri_boliviensis	0.535	10.303	2.406	0.377	0.0
DNMT3A-r1-Sapajus_apella	0.535	10.303	2.406	0.377	0.0
DNMT3A-r1-Symphalangus_syndactylus	0.534	10.289	2.508	0.364	0.0
DNMT3A-r1-Theropithecus_gelada	0.534	10.288	2.52	0.364	0.0
DNMT3A-r1-Trachypithecus_francoisi	0.533	10.286	2.513	0.339	0.018
DNMT3B-r0-Aotus_nancymaae	0.491	10.019	4.237	0.318	-0.04
DNMT3B-r0-Callithrix_jacchus	0.492	10.022	4.216	0.318	-0.04
DNMT3B-r0-Carlito_syrichta	0.494	10.023	4.205	0.315	-0.041
DNMT3B-r0-Cebus_imitator	0.49	10.015	4.264	0.318	-0.04
DNMT3B-r0-Cercocebus_atys	0.492	10.02	4.227	0.318	-0.04
DNMT3B-r0-Chlorocebus_sabaeus	0.498	10.021	4.23	0.312	-0.045
DNMT3B-r0-Colobus_angolensis_palliatus	0.492	10.019	4.236	0.318	-0.04
DNMT3B-r0-Gorilla_gorilla_gorilla	0.491	10.015	4.272	0.309	-0.04
DNMT3B-r0-Homo_sapiens	0.491	10.015	4.272	0.309	-0.04
DNMT3B-r0-Hylobates_moloch	0.493	10.019	4.242	0.314	-0.045
DNMT3B-r0-Lemur_catta	0.497	10.026	4.203	0.32	-0.05
DNMT3B-r0-Macaca_fascicularis	0.493	10.022	4.21	0.318	-0.04
DNMT3B-r0-Macaca_mulatta	0.493	10.022	4.21	0.318	-0.04
DNMT3B-r0-Macaca_nemestrina	0.492	10.02	4.23	0.318	-0.04
DNMT3B-r0-Macaca_thibetana_thibetana	0.491	10.018	4.245	0.318	-0.04
DNMT3B-r0-Mandrillus_leucophaeus	0.488	10.017	4.245	0.314	-0.036
DNMT3B-r0-Microcebus_murinus	0.494	10.018	4.252	0.321	-0.045
DNMT3B-r0-Nomascus_leucogenys	0.513	10.065	4.036	0.304	-0.083
DNMT3B-r0-Nycticebus_coucang	0.494	10.019	4.243	0.319	-0.035
DNMT3B-r0-Otolemur_garnettii	0.498	10.02	4.246	0.316	-0.049
DNMT3B-r0-Pan_paniscus	0.491	10.015	4.272	0.309	-0.04
DNMT3B-r0-Pan_troglodytes	0.491	10.015	4.272	0.309	-0.04
DNMT3B-r0-Papio_anubis	0.492	10.021	4.224	0.318	-0.04
DNMT3B-r0-Piliocolobus_tephrosceles	0.489	10.017	4.248	0.323	-0.036
DNMT3B-r0-Pongo_abelii	0.491	10.014	4.277	0.309	-0.04
DNMT3B-r0-Pongo_pygmaeus	0.491	10.014	4.277	0.309	-0.04
DNMT3B-r0-Propithecus_coquereli	0.501	10.035	4.143	0.324	-0.049
DNMT3B-r0-Rhinopithecus_bieti	0.492	10.02	4.231	0.318	-0.04
DNMT3B-r0-Rhinopithecus_roxellana	0.492	10.02	4.231	0.318	-0.04
DNMT3B-r0-Saimiri_boliviensis	0.491	10.019	4.238	0.318	-0.04
DNMT3B-r0-Symphalangus_syndactylus	0.489	10.006	4.334	0.305	-0.036
DNMT3B-r0-Theropithecus_gelada	0.492	10.02	4.227	0.318	-0.04
DNMT3B-r0-Trachypithecus_francoisi	0.492	10.02	4.231	0.318	-0.04
DNMT3B-r1-Aotus_nancymaae	0.507	10.096	3.65	0.344	0.047
DNMT3B-r1-Callithrix_jacchus	0.518	10.122	3.494	0.311	-0.009
DNMT3B-r1-Carlito_syrichta	0.519	10.135	3.434	0.362	0.076
DNMT3B-r1-Cebus_imitator	0.518	10.122	3.497	0.311	-0.009
DNMT3B-r1-Cercocebus_atys	0.506	10.092	3.677	0.333	0.048
DNMT3B-r1-Chlorocebus_sabaeus	0.494	10.095	3.641	0.341	0.033
DNMT3B-r1-Colobus_angolensis_palliatus	0.506	10.092	3.677	0.333	0.048
DNMT3B-r1-Gorilla_gorilla_gorilla	0.511	10.089	3.72	0.325	0.056
DNMT3B-r1-Homo_sapiens	0.506	10.092	3.677	0.333	0.048
DNMT3B-r1-Hylobates_moloch	0.517	10.121	3.503	0.311	-0.009
DNMT3B-r1-Lemur_catta	0.513	10.119	3.513	0.327	-0.019
DNMT3B-r1-Macaca_fascicularis	0.506	10.092	3.677	0.333	0.048
DNMT3B-r1-Macaca_mulatta	0.517	10.121	3.503	0.311	-0.009
DNMT3B-r1-Macaca_nemestrina	0.517	10.121	3.503	0.311	-0.009
DNMT3B-r1-Macaca_thibetana_thibetana	0.517	10.121	3.503	0.311	-0.009
DNMT3B-r1-Mandrillus_leucophaeus	0.506	10.092	3.677	0.333	0.048
DNMT3B-r1-Microcebus_murinus	0.51	10.106	3.601	0.336	0.0
DNMT3B-r1-Nomascus_leucogenys	0.517	10.121	3.503	0.311	-0.009
DNMT3B-r1-Nycticebus_coucang	0.519	10.127	3.458	0.311	-0.009
DNMT3B-r1-Otolemur_garnettii	0.518	10.12	3.507	0.302	-0.019
DNMT3B-r1-Pan_paniscus	0.506	10.092	3.677	0.333	0.048
DNMT3B-r1-Pan_troglodytes	0.506	10.092	3.677	0.333	0.048
DNMT3B-r1-Papio_anubis	0.517	10.121	3.503	0.311	-0.009
DNMT3B-r1-Piliocolobus_tephrosceles	0.519	10.125	3.47	0.311	-0.009
DNMT3B-r1-Pongo_abelii	0.506	10.092	3.677	0.333	0.048
DNMT3B-r1-Pongo_pygmaeus	0.506	10.092	3.677	0.333	0.048
DNMT3B-r1-Propithecus_coquereli	0.492	10.086	3.705	0.339	0.032
DNMT3B-r1-Rhinopithecus_bieti	0.517	10.121	3.503	0.311	-0.009
DNMT3B-r1-Rhinopithecus_roxellana	0.517	10.121	3.503	0.311	-0.009
DNMT3B-r1-Saimiri_boliviensis	0.52	10.129	3.452	0.305	-0.019
DNMT3B-r1-Symphalangus_syndactylus	0.506	10.092	3.677	0.333	0.048
DNMT3B-r1-Theropithecus_gelada	0.506	10.092	3.677	0.333	0.048
DNMT3B-r1-Trachypithecus_francoisi	0.517	10.121	3.503	0.311	-0.009
DNMT3L-r0-Aotus_nancymaae	0.582	10.397	2.299	0.2	-0.133
DNMT3L-r0-Chlorocebus_sabaeus	0.594	10.435	2.139	0.233	-0.167
DNMT3L-r0-Colobus_angolensis_palliatus	0.593	10.426	2.166	0.226	-0.161
DNMT3L-r0-Gorilla_gorilla_gorilla	0.594	10.432	2.158	0.233	-0.167
DNMT3L-r0-Homo_sapiens	0.594	10.432	2.158	0.233	-0.167
DNMT3L-r0-Hylobates_moloch	0.601	10.448	2.144	0.258	-0.194
DNMT3L-r0-Macaca_nemestrina	0.594	10.435	2.139	0.233	-0.167
DNMT3L-r0-Macaca_thibetana_thibetana	0.592	10.423	2.185	0.226	-0.161
DNMT3L-r0-Mandrillus_leucophaeus	0.593	10.426	2.166	0.226	-0.161
DNMT3L-r0-Nomascus_leucogenys	0.601	10.448	2.144	0.258	-0.194
DNMT3L-r0-Pan_paniscus	0.594	10.432	2.158	0.233	-0.167
DNMT3L-r0-Piliocolobus_tephrosceles	0.591	10.413	2.25	0.219	-0.156
DNMT3L-r0-Pongo_abelii	0.592	10.423	2.185	0.226	-0.161
DNMT3L-r0-Pongo_pygmaeus	0.592	10.423	2.185	0.226	-0.161
DNMT3L-r0-Rhinopithecus_bieti	0.593	10.426	2.166	0.226	-0.161
DNMT3L-r0-Rhinopithecus_roxellana	0.593	10.426	2.166	0.226	-0.161
DNMT3L-r0-Symphalangus_syndactylus	0.601	10.448	2.144	0.258	-0.194
DNMT3L-r0-Theropithecus_gelada	0.594	10.435	2.139	0.233	-0.167
GATAD2A-r0-Aotus_nancymaae	0.529	10.13	3.428	0.328	-0.036
GATAD2A-r0-Callithrix_jacchus	0.528	10.124	3.473	0.328	-0.036
GATAD2A-r0-Carlito_syrichta	0.528	10.126	3.457	0.331	-0.037
GATAD2A-r0-Cebus_imitator	0.531	10.129	3.443	0.321	-0.044
GATAD2A-r0-Cercocebus_atys	0.528	10.125	3.459	0.328	-0.036
GATAD2A-r0-Chlorocebus_sabaeus	0.528	10.126	3.452	0.328	-0.036
GATAD2A-r0-Colobus_angolensis_palliatus	0.528	10.123	3.474	0.328	-0.036
GATAD2A-r0-Gorilla_gorilla_gorilla	0.527	10.122	3.486	0.328	-0.036
GATAD2A-r0-Homo_sapiens	0.527	10.121	3.493	0.328	-0.036
GATAD2A-r0-Hylobates_moloch	0.513	10.029	4.178	0.28	-0.017
GATAD2A-r0-Lemur_catta	0.528	10.117	3.525	0.321	-0.037
GATAD2A-r0-Macaca_fascicularis	0.528	10.125	3.462	0.328	-0.036
GATAD2A-r0-Macaca_mulatta	0.527	10.121	3.489	0.328	-0.036
GATAD2A-r0-Macaca_nemestrina	0.528	10.125	3.459	0.328	-0.036
GATAD2A-r0-Macaca_thibetana_thibetana	0.528	10.125	3.459	0.328	-0.036
GATAD2A-r0-Mandrillus_leucophaeus	0.528	10.125	3.459	0.328	-0.036
GATAD2A-r0-Microcebus_murinus	0.526	10.117	3.523	0.333	-0.037
GATAD2A-r0-Nomascus_leucogenys	0.51	10.025	4.199	0.292	-0.004
GATAD2A-r0-Nycticebus_coucang	0.532	10.136	3.393	0.331	-0.045
GATAD2A-r0-Otolemur_garnettii	0.53	10.132	3.43	0.331	-0.045
GATAD2A-r0-Pan_paniscus	0.528	10.124	3.47	0.328	-0.036
GATAD2A-r0-Pan_troglodytes	0.528	10.124	3.47	0.328	-0.036
GATAD2A-r0-Papio_anubis	0.527	10.122	3.482	0.328	-0.036
GATAD2A-r0-Piliocolobus_tephrosceles	0.528	10.125	3.459	0.328	-0.036
GATAD2A-r0-Pongo_abelii	0.528	10.125	3.464	0.328	-0.036
GATAD2A-r0-Pongo_pygmaeus	0.528	10.125	3.464	0.328	-0.036
GATAD2A-r0-Propithecus_coquereli	0.525	10.119	3.504	0.346	-0.03
GATAD2A-r0-Rhinopithecus_bieti	0.528	10.125	3.459	0.328	-0.036
GATAD2A-r0-Rhinopithecus_roxellana	0.528	10.125	3.459	0.328	-0.036
GATAD2A-r0-Saimiri_boliviensis	0.529	10.129	3.433	0.328	-0.036
GATAD2A-r0-Sapajus_apella	0.528	10.123	3.479	0.328	-0.036
GATAD2A-r0-Symphalangus_syndactylus	0.527	10.122	3.486	0.328	-0.036
GATAD2A-r0-Theropithecus_gelada	0.527	10.122	3.482	0.328	-0.036
GATAD2A-r0-Trachypithecus_francoisi	0.529	10.128	3.442	0.328	-0.036
GATAD2A-r1-Aotus_nancymaae	0.538	10.048	4.126	0.113	0.064
GATAD2A-r1-Callithrix_jacchus	0.538	10.049	4.119	0.113	0.064
GATAD2A-r1-Carlito_syrichta	0.539	10.049	4.134	0.127	0.069
GATAD2A-r1-Cebus_imitator	0.538	10.049	4.12	0.113	0.064
GATAD2A-r1-Cercocebus_atys	0.538	10.048	4.129	0.113	0.064
GATAD2A-r1-Chlorocebus_sabaeus	0.538	10.048	4.125	0.113	0.064
GATAD2A-r1-Colobus_angolensis_palliatus	0.538	10.047	4.133	0.113	0.064
GATAD2A-r1-Gorilla_gorilla_gorilla	0.538	10.047	4.135	0.113	0.064
GATAD2A-r1-Homo_sapiens	0.538	10.047	4.131	0.113	0.064
GATAD2A-r1-Hylobates_moloch	0.538	10.048	4.127	0.113	0.064
GATAD2A-r1-Lemur_catta	0.539	10.045	4.163	0.127	0.069
GATAD2A-r1-Macaca_fascicularis	0.538	10.048	4.127	0.113	0.064
GATAD2A-r1-Macaca_mulatta	0.538	10.048	4.127	0.113	0.064
GATAD2A-r1-Macaca_nemestrina	0.538	10.048	4.127	0.113	0.064
GATAD2A-r1-Macaca_thibetana_thibetana	0.538	10.047	4.132	0.113	0.064
GATAD2A-r1-Mandrillus_leucophaeus	0.53	9.978	4.735	0.139	0.064
GATAD2A-r1-Microcebus_murinus	0.539	10.047	4.154	0.127	0.069
GATAD2A-r1-Nomascus_leucogenys	0.538	10.048	4.127	0.113	0.064
GATAD2A-r1-Nycticebus_coucang	0.539	10.048	4.146	0.127	0.069
GATAD2A-r1-Otolemur_garnettii	0.538	10.044	4.153	0.113	0.064
GATAD2A-r1-Pan_paniscus	0.538	10.047	4.131	0.113	0.064
GATAD2A-r1-Pan_troglodytes	0.538	10.047	4.131	0.113	0.064
GATAD2A-r1-Papio_anubis	0.538	10.048	4.127	0.113	0.064
GATAD2A-r1-Piliocolobus_tephrosceles	0.538	10.047	4.131	0.113	0.064
GATAD2A-r1-Pongo_abelii	0.538	10.048	4.127	0.113	0.064
GATAD2A-r1-Pongo_pygmaeus	0.538	10.048	4.127	0.113	0.064
GATAD2A-r1-Propithecus_coquereli	0.539	10.046	4.16	0.127	0.069
GATAD2A-r1-Rhinopithecus_bieti	0.538	10.047	4.131	0.113	0.064
GATAD2A-r1-Rhinopithecus_roxellana	0.538	10.047	4.131	0.113	0.064
GATAD2A-r1-Saimiri_boliviensis	0.538	10.05	4.114	0.113	0.064
GATAD2A-r1-Sapajus_apella	0.538	10.049	4.116	0.113	0.064
GATAD2A-r1-Symphalangus_syndactylus	0.528	10.024	4.209	0.118	0.039
GATAD2A-r1-Theropithecus_gelada	0.539	10.051	4.125	0.127	0.069
GATAD2A-r1-Trachypithecus_francoisi	0.538	10.047	4.131	0.113	0.064
GATAD2A-r2-Aotus_nancymaae	0.541	10.067	4.084	0.188	0.097
GATAD2A-r2-Callithrix_jacchus	0.541	10.067	4.079	0.188	0.097
GATAD2A-r2-Carlito_syrichta	0.542	10.071	4.053	0.188	0.097
GATAD2A-r2-Cebus_imitator	0.542	10.07	4.065	0.188	0.097
GATAD2A-r2-Cercocebus_atys	0.545	10.09	3.859	0.163	0.085
GATAD2A-r2-Chlorocebus_sabaeus	0.542	10.068	4.076	0.188	0.097
GATAD2A-r2-Colobus_angolensis_palliatus	0.542	10.07	4.062	0.188	0.097
GATAD2A-r2-Gorilla_gorilla_gorilla	0.542	10.069	4.07	0.188	0.097
GATAD2A-r2-Homo_sapiens	0.542	10.069	4.069	0.187	0.097
GATAD2A-r2-Hylobates_moloch	0.542	10.069	4.067	0.187	0.097
GATAD2A-r2-Lemur_catta	0.541	10.066	4.087	0.187	0.097
GATAD2A-r2-Macaca_fascicularis	0.542	10.069	4.071	0.188	0.097
GATAD2A-r2-Macaca_mulatta	0.542	10.069	4.071	0.188	0.097
GATAD2A-r2-Macaca_nemestrina	0.542	10.069	4.071	0.188	0.097
GATAD2A-r2-Macaca_thibetana_thibetana	0.542	10.069	4.071	0.188	0.097
GATAD2A-r2-Microcebus_murinus	0.542	10.069	4.067	0.187	0.097
GATAD2A-r2-Nomascus_leucogenys	0.542	10.069	4.067	0.187	0.097
GATAD2A-r2-Nycticebus_coucang	0.541	10.066	4.09	0.187	0.097
GATAD2A-r2-Otolemur_garnettii	0.541	10.067	4.082	0.187	0.097
GATAD2A-r2-Pan_paniscus	0.542	10.071	4.057	0.187	0.097
GATAD2A-r2-Pan_troglodytes	0.541	10.068	4.072	0.187	0.097
GATAD2A-r2-Papio_anubis	0.542	10.069	4.071	0.188	0.097
GATAD2A-r2-Piliocolobus_tephrosceles	0.542	10.07	4.062	0.188	0.097
GATAD2A-r2-Pongo_abelii	0.542	10.07	4.065	0.188	0.097
GATAD2A-r2-Pongo_pygmaeus	0.542	10.07	4.065	0.188	0.097
GATAD2A-r2-Propithecus_coquereli	0.542	10.069	4.065	0.187	0.097
GATAD2A-r2-Rhinopithecus_bieti	0.542	10.07	4.065	0.188	0.097
GATAD2A-r2-Rhinopithecus_roxellana	0.542	10.07	4.065	0.188	0.097
GATAD2A-r2-Saimiri_boliviensis	0.542	10.07	4.06	0.188	0.097
GATAD2A-r2-Sapajus_apella	0.542	10.071	4.054	0.188	0.097
GATAD2A-r2-Symphalangus_syndactylus	0.542	10.069	4.067	0.187	0.097
GATAD2A-r2-Theropithecus_gelada	0.542	10.069	4.071	0.188	0.097
GATAD2A-r2-Trachypithecus_francoisi	0.542	10.07	4.065	0.188	0.097
GATAD2B-r0-Aotus_nancymaae	0.535	10.164	3.265	0.31	-0.024
GATAD2B-r0-Callithrix_jacchus	0.535	10.164	3.265	0.31	-0.024
GATAD2B-r0-Carlito_syrichta	0.535	10.163	3.272	0.31	-0.024
GATAD2B-r0-Cebus_imitator	0.535	10.164	3.265	0.31	-0.024
GATAD2B-r0-Cercocebus_atys	0.52	10.107	3.601	0.324	-0.009
GATAD2B-r0-Chlorocebus_sabaeus	0.535	10.164	3.265	0.31	-0.024
GATAD2B-r0-Colobus_angolensis_palliatus	0.535	10.164	3.265	0.31	-0.024
GATAD2B-r0-Gorilla_gorilla_gorilla	0.535	10.163	3.269	0.31	-0.024
GATAD2B-r0-Homo_sapiens	0.535	10.164	3.265	0.31	-0.024
GATAD2B-r0-Hylobates_moloch	0.531	10.159	3.291	0.325	-0.012
GATAD2B-r0-Lemur_catta	0.534	10.16	3.29	0.31	-0.024
GATAD2B-r0-Macaca_fascicularis	0.535	10.164	3.265	0.31	-0.024
GATAD2B-r0-Macaca_mulatta	0.535	10.164	3.265	0.31	-0.024
GATAD2B-r0-Macaca_nemestrina	0.535	10.164	3.265	0.31	-0.024
GATAD2B-r0-Macaca_thibetana_thibetana	0.535	10.164	3.265	0.31	-0.024
GATAD2B-r0-Mandrillus_leucophaeus	0.533	10.161	3.282	0.329	-0.024
GATAD2B-r0-Microcebus_murinus	0.534	10.161	3.281	0.31	-0.024
GATAD2B-r0-Nomascus_leucogenys	0.531	10.159	3.291	0.325	-0.012
GATAD2B-r0-Nycticebus_coucang	0.532	10.152	3.342	0.31	-0.024
GATAD2B-r0-Otolemur_garnettii	0.525	10.139	3.448	0.278	0.028
GATAD2B-r0-Pan_paniscus	0.535	10.164	3.265	0.31	-0.024
GATAD2B-r0-Pan_troglodytes	0.535	10.164	3.265	0.31	-0.024
GATAD2B-r0-Papio_anubis	0.535	10.164	3.265	0.31	-0.024
GATAD2B-r0-Piliocolobus_tephrosceles	0.535	10.164	3.265	0.31	-0.024
GATAD2B-r0-Pongo_abelii	0.535	10.164	3.265	0.31	-0.024
GATAD2B-r0-Pongo_pygmaeus	0.535	10.164	3.265	0.31	-0.024
GATAD2B-r0-Propithecus_coquereli	0.565	10.349	2.445	0.294	-0.059
GATAD2B-r0-Rhinopithecus_bieti	0.535	10.162	3.275	0.31	-0.024
GATAD2B-r0-Rhinopithecus_roxellana	0.535	10.162	3.275	0.31	-0.024
GATAD2B-r0-Saimiri_boliviensis	0.535	10.164	3.265	0.31	-0.024
GATAD2B-r0-Sapajus_apella	0.535	10.164	3.265	0.31	-0.024
GATAD2B-r0-Symphalangus_syndactylus	0.531	10.159	3.291	0.325	-0.012
GATAD2B-r0-Theropithecus_gelada	0.535	10.164	3.265	0.31	-0.024
GATAD2B-r1-Aotus_nancymaae	0.537	10.048	4.06	0.098	0.059
GATAD2B-r1-Callithrix_jacchus	0.537	10.048	4.06	0.098	0.059
GATAD2B-r1-Carlito_syrichta	0.537	10.047	4.067	0.099	0.059
GATAD2B-r1-Cebus_imitator	0.537	10.048	4.06	0.098	0.059
GATAD2B-r1-Cercocebus_atys	0.537	10.049	4.055	0.099	0.059
GATAD2B-r1-Chlorocebus_sabaeus	0.537	10.047	4.066	0.098	0.059
GATAD2B-r1-Colobus_angolensis_palliatus	0.537	10.048	4.06	0.098	0.059
GATAD2B-r1-Gorilla_gorilla_gorilla	0.537	10.048	4.06	0.098	0.059
GATAD2B-r1-Homo_sapiens	0.537	10.048	4.06	0.098	0.059
GATAD2B-r1-Hylobates_moloch	0.537	10.048	4.06	0.098	0.059
GATAD2B-r1-Lemur_catta	0.537	10.049	4.055	0.099	0.059
GATAD2B-r1-Macaca_fascicularis	0.537	10.048	4.06	0.098	0.059
GATAD2B-r1-Macaca_mulatta	0.537	10.048	4.06	0.098	0.059
GATAD2B-r1-Macaca_nemestrina	0.537	10.048	4.06	0.098	0.059
GATAD2B-r1-Macaca_thibetana_thibetana	0.537	10.048	4.06	0.098	0.059
GATAD2B-r1-Mandrillus_leucophaeus	0.537	10.048	4.06	0.098	0.059
GATAD2B-r1-Microcebus_murinus	0.537	10.048	4.06	0.098	0.059
GATAD2B-r1-Nomascus_leucogenys	0.537	10.048	4.06	0.098	0.059
GATAD2B-r1-Nycticebus_coucang	0.537	10.05	4.048	0.098	0.059
GATAD2B-r1-Otolemur_garnettii	0.54	10.08	3.812	0.096	0.058
GATAD2B-r1-Pan_paniscus	0.537	10.048	4.06	0.098	0.059
GATAD2B-r1-Pan_troglodytes	0.537	10.048	4.06	0.098	0.059
GATAD2B-r1-Papio_anubis	0.537	10.048	4.06	0.098	0.059
GATAD2B-r1-Piliocolobus_tephrosceles	0.537	10.048	4.06	0.098	0.059
GATAD2B-r1-Pongo_abelii	0.537	10.048	4.06	0.098	0.059
GATAD2B-r1-Pongo_pygmaeus	0.537	10.048	4.06	0.098	0.059
GATAD2B-r1-Propithecus_coquereli	0.537	10.048	4.061	0.099	0.06
GATAD2B-r1-Rhinopithecus_bieti	0.537	10.048	4.06	0.098	0.059
GATAD2B-r1-Rhinopithecus_roxellana	0.537	10.048	4.06	0.098	0.059
GATAD2B-r1-Saimiri_boliviensis	0.537	10.048	4.06	0.098	0.059
GATAD2B-r1-Sapajus_apella	0.537	10.048	4.06	0.098	0.059
GATAD2B-r1-Symphalangus_syndactylus	0.537	10.048	4.06	0.098	0.059
GATAD2B-r1-Theropithecus_gelada	0.537	10.048	4.06	0.098	0.059
GATAD2B-r2-Aotus_nancymaae	0.535	10.046	4.045	0.126	0.054
GATAD2B-r2-Callithrix_jacchus	0.535	10.046	4.045	0.126	0.054
GATAD2B-r2-Carlito_syrichta	0.535	10.046	4.045	0.126	0.054
GATAD2B-r2-Cebus_imitator	0.535	10.046	4.045	0.126	0.054
GATAD2B-r2-Cercocebus_atys	0.535	10.046	4.045	0.126	0.054
GATAD2B-r2-Chlorocebus_sabaeus	0.535	10.046	4.045	0.126	0.054
GATAD2B-r2-Colobus_angolensis_palliatus	0.535	10.046	4.045	0.126	0.054
GATAD2B-r2-Gorilla_gorilla_gorilla	0.535	10.046	4.045	0.126	0.054
GATAD2B-r2-Homo_sapiens	0.535	10.046	4.045	0.126	0.054
GATAD2B-r2-Hylobates_moloch	0.535	10.046	4.045	0.126	0.054
GATAD2B-r2-Lemur_catta	0.536	10.05	4.017	0.126	0.054
GATAD2B-r2-Macaca_fascicularis	0.535	10.046	4.045	0.126	0.054
GATAD2B-r2-Macaca_mulatta	0.535	10.046	4.045	0.126	0.054
GATAD2B-r2-Macaca_nemestrina	0.535	10.046	4.045	0.126	0.054
GATAD2B-r2-Macaca_thibetana_thibetana	0.535	10.046	4.045	0.126	0.054
GATAD2B-r2-Mandrillus_leucophaeus	0.535	10.046	4.045	0.126	0.054
GATAD2B-r2-Microcebus_murinus	0.537	10.052	4.01	0.126	0.054
GATAD2B-r2-Nomascus_leucogenys	0.535	10.046	4.045	0.126	0.054
GATAD2B-r2-Nycticebus_coucang	0.536	10.048	4.034	0.126	0.054
GATAD2B-r2-Otolemur_garnettii	0.537	10.051	4.014	0.126	0.054
GATAD2B-r2-Pan_paniscus	0.535	10.046	4.044	0.126	0.054
GATAD2B-r2-Pan_troglodytes	0.535	10.046	4.044	0.126	0.054
GATAD2B-r2-Papio_anubis	0.535	10.046	4.045	0.126	0.054
GATAD2B-r2-Piliocolobus_tephrosceles	0.535	10.046	4.045	0.126	0.054
GATAD2B-r2-Pongo_abelii	0.535	10.046	4.045	0.126	0.054
GATAD2B-r2-Pongo_pygmaeus	0.535	10.046	4.045	0.126	0.054
GATAD2B-r2-Propithecus_coquereli	0.536	10.05	4.017	0.126	0.054
GATAD2B-r2-Rhinopithecus_bieti	0.535	10.046	4.045	0.126	0.054
GATAD2B-r2-Rhinopithecus_roxellana	0.535	10.046	4.045	0.126	0.054
GATAD2B-r2-Saimiri_boliviensis	0.535	10.046	4.045	0.126	0.054
GATAD2B-r2-Sapajus_apella	0.535	10.046	4.045	0.126	0.054
GATAD2B-r2-Symphalangus_syndactylus	0.535	10.046	4.045	0.126	0.054
GATAD2B-r2-Theropithecus_gelada	0.535	10.046	4.045	0.126	0.054
GTSF1L-r0-Homo_sapiens	0.498	10.11	3.506	0.284	-0.014
GTSF1L-r0-Pan_troglodytes	0.549	10.218	2.934	0.258	-0.079
GTSF1L-r0-Pan_paniscus	0.549	10.218	2.934	0.258	-0.079
GTSF1L-r0-Macaca_mulatta	0.544	10.21	2.989	0.298	-0.085
GTSF1L-r0-Papio_anubis	0.544	10.21	2.989	0.298	-0.085
GTSF1L-r0-Pongo_abelii	0.495	10.105	3.546	0.291	0.007
GTSF1L-r0-Pongo_pygmaeus	0.495	10.105	3.546	0.291	0.007
GTSF1L-r0-Nomascus_leucogenys	0.542	10.253	2.706	0.338	-0.044
GTSF1L-r0-Otolemur_garnettii	0.493	10.101	3.583	0.301	-0.007
GTSF1L-r0-Saimiri_boliviensis	0.558	10.297	2.6	0.328	-0.119
GTSF1L-r0-Gorilla_gorilla_gorilla	0.508	10.11	3.512	0.27	-0.014
GTSF1L-r0-Macaca_fascicularis	0.558	10.306	2.541	0.353	-0.118
GTSF1L-r0-Chlorocebus_sabaeus	0.558	10.305	2.549	0.353	-0.118
GTSF1L-r0-Rhinopithecus_roxellana	0.559	10.281	2.633	0.324	-0.088
GTSF1L-r0-Macaca_nemestrina	0.543	10.204	3.028	0.298	-0.085
GTSF1L-r0-Colobus_angolensis_palliatus	0.56	10.285	2.614	0.324	-0.088
GTSF1L-r0-Mandrillus_leucophaeus	0.553	10.294	2.54	0.362	-0.101
GTSF1L-r0-Cercocebus_atys	0.553	10.294	2.54	0.362	-0.101
GTSF1L-r0-Aotus_nancymaae	0.54	10.187	3.098	0.287	-0.034
GTSF1L-r0-Propithecus_coquereli	0.497	10.087	3.685	0.304	0.007
GTSF1L-r0-Microcebus_murinus	0.496	10.102	3.568	0.302	-0.02
GTSF1L-r0-Cebus_imitator	0.546	10.273	2.613	0.349	-0.032
GTSF1L-r0-Rhinopithecus_bieti	0.556	10.315	2.447	0.37	-0.074
GTSF1L-r0-Piliocolobus_tephrosceles	0.499	10.138	3.316	0.317	0.008
GTSF1L-r0-Theropithecus_gelada	0.558	10.303	2.56	0.353	-0.118
GTSF1L-r0-Hylobates_moloch	0.539	10.19	3.038	0.272	-0.054
GTSF1L-r0-Sapajus_apella	0.546	10.271	2.627	0.349	-0.032
GTSF1L-r0-Trachypithecus_francoisi	0.551	10.209	3.02	0.261	-0.087
GTSF1L-r0-Lemur_catta	0.491	10.101	3.572	0.297	-0.027
GTSF1L-r0-Macaca_thibetana_thibetana	0.543	10.198	3.051	0.287	-0.074
GTSF1L-r0-Symphalangus_syndactylus	0.542	10.262	2.66	0.353	-0.059
GTSF1-r1-Hylobates_moloch	0.524	10.099	3.644	0.241	-0.045
GTSF1-r1-Nomascus_leucogenys	0.529	10.105	3.622	0.234	-0.054
GTSF1-r1-Symphalangus_syndactylus	0.524	10.099	3.644	0.241	-0.045
GTSF1-r1-Aotus_nancymaae	0.527	10.098	3.666	0.234	-0.054
GTSF1-r1-Callithrix_jacchus	0.525	10.104	3.614	0.25	-0.036
GTSF1-r1-Carlito_syrichta	0.519	10.11	3.55	0.245	-0.045
GTSF1-r1-Cercocebus_atys	0.525	10.103	3.62	0.239	-0.044
GTSF1-r1-Chlorocebus_sabaeus	0.525	10.103	3.62	0.239	-0.044
GTSF1-r1-Colobus_angolensis_palliatus	0.526	10.103	3.619	0.237	-0.044
GTSF1-r1-Gorilla_gorilla_gorilla	0.525	10.103	3.62	0.239	-0.044
GTSF1-r1-Homo_sapiens	0.525	10.103	3.62	0.239	-0.044
GTSF1-r1-Lemur_catta	0.528	10.131	3.477	0.197	-0.039
GTSF1-r1-Macaca_fascicularis	0.525	10.103	3.62	0.239	-0.044
GTSF1-r1-Macaca_mulatta	0.525	10.103	3.618	0.241	-0.045
GTSF1-r1-Macaca_nemestrina	0.525	10.103	3.618	0.241	-0.045
GTSF1-r1-Macaca_thibetana_thibetana	0.525	10.103	3.618	0.241	-0.045
GTSF1-r1-Mandrillus_leucophaeus	0.526	10.104	3.612	0.239	-0.044
GTSF1-r1-Microcebus_murinus	0.525	10.1	3.64	0.223	-0.045
GTSF1-r1-Nycticebus_coucang	0.521	10.098	3.64	0.241	-0.027
GTSF1-r1-Otolemur_garnettii	0.521	10.098	3.64	0.241	-0.027
GTSF1-r1-Pan_paniscus	0.525	10.103	3.62	0.239	-0.044
GTSF1-r1-Pan_troglodytes	0.526	10.082	3.791	0.234	-0.056
GTSF1-r1-Papio_anubis	0.525	10.103	3.618	0.241	-0.045
GTSF1-r1-Piliocolobus_tephrosceles	0.526	10.103	3.617	0.239	-0.044
GTSF1-r1-Pongo_abelii	0.525	10.103	3.62	0.239	-0.044
GTSF1-r1-Pongo_pygmaeus	0.526	10.082	3.791	0.234	-0.056
GTSF1-r1-Propithecus_coquereli	0.544	10.164	3.345	0.169	0.034
GTSF1-r1-Rhinopithecus_bieti	0.525	10.102	3.626	0.237	-0.044
GTSF1-r1-Rhinopithecus_roxellana	0.525	10.103	3.62	0.239	-0.044
GTSF1-r1-Saimiri_boliviensis	0.524	10.101	3.635	0.241	-0.045
GTSF1-r1-Sapajus_apella	0.524	10.1	3.641	0.241	-0.045
GTSF1-r1-Theropithecus_gelada	0.525	10.103	3.62	0.239	-0.044
GTSF1-r1-Trachypithecus_francoisi	0.525	10.103	3.62	0.239	-0.044
HDAC1-r0-Homo_sapiens	0.54	10.371	2.289	0.557	-0.142
HDAC1-r0-Macaca_mulatta	0.54	10.372	2.286	0.557	-0.142
HDAC1-r0-Pan_paniscus	0.54	10.372	2.286	0.557	-0.142
HDAC1-r0-Papio_anubis	0.54	10.372	2.286	0.557	-0.142
HDAC1-r0-Macaca_fascicularis	0.54	10.372	2.286	0.557	-0.142
HDAC1-r0-Chlorocebus_sabaeus	0.54	10.372	2.286	0.557	-0.142
HDAC1-r0-Rhinopithecus_roxellana	0.54	10.372	2.286	0.557	-0.142
HDAC1-r0-Macaca_nemestrina	0.54	10.372	2.286	0.557	-0.142
HDAC1-r0-Cercocebus_atys	0.54	10.372	2.286	0.557	-0.142
HDAC1-r0-Pan_troglodytes	0.54	10.372	2.286	0.557	-0.142
HDAC1-r0-Trachypithecus_francoisi	0.54	10.372	2.286	0.557	-0.142
HDAC1-r0-Macaca_thibetana_thibetana	0.54	10.372	2.286	0.557	-0.142
HDAC1-r0-Pongo_abelii	0.539	10.364	2.325	0.557	-0.142
HDAC1-r0-Pongo_pygmaeus	0.539	10.364	2.325	0.557	-0.142
HDAC1-r0-Callithrix_jacchus	0.54	10.372	2.282	0.557	-0.142
HDAC1-r0-Nomascus_leucogenys	0.536	10.349	2.367	0.536	-0.155
HDAC1-r0-Otolemur_garnettii	0.536	10.332	2.374	0.519	-0.148
HDAC1-r0-Saimiri_boliviensis	0.54	10.372	2.282	0.557	-0.142
HDAC1-r0-Cebus_imitator	0.54	10.372	2.282	0.557	-0.142
HDAC1-r0-Sapajus_apella	0.54	10.372	2.282	0.557	-0.142
HDAC1-r0-Gorilla_gorilla_gorilla	0.54	10.372	2.282	0.557	-0.142
HDAC1-r0-Carlito_syrichta	0.54	10.371	2.289	0.557	-0.142
HDAC1-r0-Colobus_angolensis_palliatus	0.539	10.367	2.313	0.557	-0.142
HDAC1-r0-Mandrillus_leucophaeus	0.54	10.371	2.287	0.557	-0.142
HDAC1-r0-Aotus_nancymaae	0.539	10.367	2.31	0.557	-0.142
HDAC1-r0-Propithecus_coquereli	0.541	10.374	2.273	0.557	-0.142
HDAC1-r0-Microcebus_murinus	0.54	10.373	2.281	0.557	-0.142
HDAC1-r0-Rhinopithecus_bieti	0.541	10.382	2.285	0.561	-0.153
HDAC1-r0-Piliocolobus_tephrosceles	0.539	10.367	2.313	0.557	-0.142
HDAC1-r0-Theropithecus_gelada	0.54	10.372	2.286	0.557	-0.142
HDAC1-r0-Hylobates_moloch	0.54	10.37	2.294	0.557	-0.142
HDAC1-r0-Lemur_catta	0.541	10.38	2.25	0.562	-0.143
HDAC1-r0-Nycticebus_coucang	0.54	10.371	2.289	0.557	-0.142
HDAC1-r0-Symphalangus_syndactylus	0.54	10.369	2.3	0.557	-0.142
HDAC2-r1-Callithrix_jacchus	0.537	10.295	2.539	0.523	-0.108
HDAC2-r1-Hylobates_moloch	0.537	10.295	2.539	0.523	-0.108
HDAC2-r1-Nomascus_leucogenys	0.537	10.295	2.539	0.523	-0.108
HDAC2-r1-Pan_paniscus	0.536	10.294	2.546	0.523	-0.108
HDAC2-r1-Pan_troglodytes	0.536	10.294	2.546	0.523	-0.108
HDAC2-r1-Pongo_pygmaeus	0.537	10.295	2.539	0.523	-0.108
HDAC2-r1-Symphalangus_syndactylus	0.537	10.295	2.539	0.523	-0.108
HDAC2-r1-Aotus_nancymaae	0.537	10.295	2.539	0.523	-0.108
HDAC2-r1-Carlito_syrichta	0.537	10.295	2.537	0.523	-0.108
HDAC2-r1-Cebus_imitator	0.536	10.294	2.542	0.523	-0.108
HDAC2-r1-Cercocebus_atys	0.537	10.295	2.539	0.523	-0.108
HDAC2-r1-Chlorocebus_sabaeus	0.537	10.295	2.539	0.523	-0.108
HDAC2-r1-Colobus_angolensis_palliatus	0.537	10.295	2.539	0.523	-0.108
HDAC2-r1-Gorilla_gorilla_gorilla	0.536	10.294	2.546	0.523	-0.108
HDAC2-r1-Homo_sapiens	0.536	10.294	2.546	0.523	-0.108
HDAC2-r1-Lemur_catta	0.537	10.296	2.528	0.523	-0.108
HDAC2-r1-Macaca_fascicularis	0.537	10.295	2.539	0.523	-0.108
HDAC2-r1-Macaca_mulatta	0.537	10.295	2.539	0.523	-0.108
HDAC2-r1-Macaca_nemestrina	0.537	10.295	2.539	0.523	-0.108
HDAC2-r1-Macaca_thibetana_thibetana	0.537	10.295	2.539	0.523	-0.108
HDAC2-r1-Mandrillus_leucophaeus	0.537	10.295	2.539	0.523	-0.108
HDAC2-r1-Microcebus_murinus	0.537	10.294	2.535	0.518	-0.107
HDAC2-r1-Nycticebus_coucang	0.537	10.296	2.532	0.523	-0.108
HDAC2-r1-Otolemur_garnettii	0.537	10.312	2.459	0.547	-0.113
HDAC2-r1-Papio_anubis	0.537	10.295	2.539	0.523	-0.108
HDAC2-r1-Piliocolobus_tephrosceles	0.536	10.294	2.546	0.523	-0.108
HDAC2-r1-Rhinopithecus_bieti	0.537	10.295	2.539	0.523	-0.108
HDAC2-r1-Rhinopithecus_roxellana	0.537	10.295	2.539	0.523	-0.108
HDAC2-r1-Saimiri_boliviensis	0.537	10.295	2.539	0.523	-0.108
HDAC2-r1-Sapajus_apella	0.536	10.294	2.542	0.523	-0.108
HDAC2-r1-Theropithecus_gelada	0.537	10.295	2.539	0.523	-0.108
HDAC2-r1-Trachypithecus_francoisi	0.537	10.295	2.539	0.523	-0.108
HNRNPC-r0-Homo_sapiens	0.325	10.055	3.053	0.451	-0.098
HNRNPC-r0-Pan_troglodytes	0.392	10.057	3.61	0.409	-0.074
HNRNPC-r0-Macaca_mulatta	0.392	10.057	3.61	0.409	-0.074
HNRNPC-r0-Pongo_abelii	0.392	10.057	3.61	0.409	-0.074
HNRNPC-r0-Nomascus_leucogenys	0.392	10.057	3.61	0.409	-0.074
HNRNPC-r0-Pan_paniscus	0.392	10.057	3.61	0.409	-0.074
HNRNPC-r0-Papio_anubis	0.392	10.057	3.61	0.409	-0.074
HNRNPC-r0-Saimiri_boliviensis	0.392	10.057	3.61	0.409	-0.074
HNRNPC-r0-Macaca_fascicularis	0.392	10.057	3.61	0.409	-0.074
HNRNPC-r0-Chlorocebus_sabaeus	0.392	10.057	3.61	0.409	-0.074
HNRNPC-r0-Colobus_angolensis_palliatus	0.392	10.057	3.61	0.409	-0.074
HNRNPC-r0-Mandrillus_leucophaeus	0.392	10.057	3.61	0.409	-0.074
HNRNPC-r0-Rhinopithecus_bieti	0.392	10.057	3.61	0.409	-0.074
HNRNPC-r0-Piliocolobus_tephrosceles	0.392	10.057	3.61	0.409	-0.074
HNRNPC-r0-Theropithecus_gelada	0.392	10.057	3.61	0.409	-0.074
HNRNPC-r0-Hylobates_moloch	0.392	10.057	3.61	0.409	-0.074
HNRNPC-r0-Trachypithecus_francoisi	0.392	10.057	3.61	0.409	-0.074
HNRNPC-r0-Macaca_thibetana_thibetana	0.392	10.057	3.61	0.409	-0.074
HNRNPC-r0-Pongo_pygmaeus	0.392	10.057	3.61	0.409	-0.074
HNRNPC-r0-Callithrix_jacchus	0.389	10.038	3.812	0.396	-0.065
HNRNPC-r0-Aotus_nancymaae	0.389	10.038	3.812	0.396	-0.065
HNRNPC-r0-Sapajus_apella	0.389	10.038	3.812	0.396	-0.065
HNRNPC-r0-Otolemur_garnettii	0.407	10.06	3.669	0.402	-0.062
HNRNPC-r0-Carlito_syrichta	0.397	10.057	3.617	0.396	-0.065
HNRNPC-r0-Macaca_nemestrina	0.392	10.057	3.61	0.409	-0.074
HNRNPC-r0-Cercocebus_atys	0.402	10.104	3.255	0.382	0.0
HNRNPC-r0-Propithecus_coquereli	0.393	10.056	3.627	0.407	-0.074
HNRNPC-r0-Microcebus_murinus	0.393	10.056	3.627	0.407	-0.074
HNRNPC-r0-Lemur_catta	0.393	10.056	3.627	0.407	-0.074
HNRNPC-r0-Nycticebus_coucang	0.392	10.054	3.645	0.406	-0.074
HNRNPC-r0-Symphalangus_syndactylus	0.4	10.056	3.669	0.401	-0.077
MBD2-r0-Homo_sapiens	0.5	9.942	5.195	0.246	0.088
MBD2-r0-Pan_troglodytes	0.5	9.942	5.195	0.246	0.088
MBD2-r0-Pongo_abelii	0.5	9.942	5.195	0.246	0.088
MBD2-r0-Nomascus_leucogenys	0.5	9.942	5.195	0.246	0.088
MBD2-r0-Pan_paniscus	0.5	9.942	5.195	0.246	0.088
MBD2-r0-Gorilla_gorilla_gorilla	0.5	9.942	5.195	0.246	0.088
MBD2-r0-Trachypithecus_francoisi	0.5	9.942	5.195	0.246	0.088
MBD2-r0-Pongo_pygmaeus	0.5	9.942	5.195	0.246	0.088
MBD2-r0-Symphalangus_syndactylus	0.5	9.942	5.195	0.246	0.088
MBD2-r0-Macaca_mulatta	0.5	9.941	5.208	0.246	0.088
MBD2-r0-Macaca_fascicularis	0.5	9.941	5.208	0.246	0.088
MBD2-r0-Chlorocebus_sabaeus	0.5	9.941	5.208	0.246	0.088
MBD2-r0-Theropithecus_gelada	0.5	9.941	5.208	0.246	0.088
MBD2-r0-Macaca_thibetana_thibetana	0.5	9.941	5.208	0.246	0.088
MBD2-r0-Callithrix_jacchus	0.5	9.943	5.185	0.244	0.087
MBD2-r0-Aotus_nancymaae	0.5	9.943	5.185	0.244	0.087
MBD2-r0-Otolemur_garnettii	0.517	10.02	4.329	0.241	0.075
MBD2-r0-Papio_anubis	0.489	9.927	5.036	0.245	0.051
MBD2-r0-Saimiri_boliviensis	0.499	9.939	5.235	0.241	0.086
MBD2-r0-Rhinopithecus_roxellana	0.5	9.941	5.205	0.246	0.088
MBD2-r0-Macaca_nemestrina	0.503	9.956	5.1	0.248	0.09
MBD2-r0-Colobus_angolensis_palliatus	0.522	10.053	4.02	0.237	0.075
MBD2-r0-Mandrillus_leucophaeus	0.517	10.032	4.191	0.245	0.069
MBD2-r0-Cercocebus_atys	0.505	9.953	5.076	0.251	0.092
MBD2-r0-Propithecus_coquereli	0.5	9.943	5.187	0.247	0.088
MBD2-r0-Microcebus_murinus	0.503	9.937	5.099	0.237	0.077
MBD2-r0-Cebus_imitator	0.499	9.945	5.222	0.246	0.089
MBD2-r0-Sapajus_apella	0.499	9.945	5.222	0.246	0.089
MBD2-r0-Rhinopithecus_bieti	0.505	9.979	4.615	0.236	0.051
MBD2-r0-Piliocolobus_tephrosceles	0.499	9.94	5.219	0.246	0.088
MBD2-r0-Hylobates_moloch	0.501	9.936	5.162	0.245	0.084
MBD2-r0-Lemur_catta	0.5	9.942	5.195	0.246	0.088
MBD2-r0-Nycticebus_coucang	0.499	9.936	5.191	0.244	0.085
MBD3-r0-Aotus_nancymaae	0.551	10.16	3.6	0.289	0.144
MBD3-r0-Callithrix_jacchus	0.531	10.071	4.074	0.308	0.113
MBD3-r0-Cebus_imitator	0.532	10.077	4.034	0.308	0.113
MBD3-r0-Cercocebus_atys	0.532	10.077	4.034	0.308	0.113
MBD3-r0-Chlorocebus_sabaeus	0.532	10.077	4.034	0.308	0.113
MBD3-r0-Colobus_angolensis_palliatus	0.543	10.144	3.638	0.29	0.13
MBD3-r0-Gorilla_gorilla_gorilla	0.532	10.077	4.034	0.308	0.113
MBD3-r0-Homo_sapiens	0.532	10.077	4.034	0.308	0.113
MBD3-r0-Hylobates_moloch	0.532	10.077	4.034	0.308	0.113
MBD3-r0-Lemur_catta	0.532	10.077	4.034	0.308	0.113
MBD3-r0-Macaca_fascicularis	0.532	10.077	4.034	0.308	0.113
MBD3-r0-Macaca_mulatta	0.532	10.077	4.034	0.308	0.113
MBD3-r0-Macaca_nemestrina	0.532	10.077	4.034	0.308	0.113
MBD3-r0-Macaca_thibetana_thibetana	0.532	10.077	4.034	0.308	0.113
MBD3-r0-Mandrillus_leucophaeus	0.55	10.2	3.202	0.303	0.118
MBD3-r0-Microcebus_murinus	0.532	10.077	4.034	0.308	0.113
MBD3-r0-Nomascus_leucogenys	0.532	10.077	4.034	0.308	0.113
MBD3-r0-Nycticebus_coucang	0.532	10.077	4.034	0.308	0.113
MBD3-r0-Otolemur_garnettii	0.55	10.2	3.202	0.303	0.118
MBD3-r0-Pan_paniscus	0.532	10.077	4.034	0.308	0.113
MBD3-r0-Pan_troglodytes	0.532	10.077	4.034	0.308	0.113
MBD3-r0-Pongo_abelii	0.532	10.077	4.034	0.308	0.113
MBD3-r0-Pongo_pygmaeus	0.532	10.077	4.034	0.308	0.113
MBD3-r0-Propithecus_coquereli	0.55	10.2	3.202	0.303	0.118
MBD3-r0-Rhinopithecus_bieti	0.554	10.159	3.621	0.31	0.15
MBD3-r0-Rhinopithecus_roxellana	0.532	10.077	4.034	0.308	0.113
MBD3-r0-Saimiri_boliviensis	0.532	10.077	4.034	0.308	0.113
MBD3-r0-Sapajus_apella	0.532	10.077	4.034	0.308	0.113
MBD3-r0-Symphalangus_syndactylus	0.532	10.077	4.034	0.308	0.113
MBD3-r0-Theropithecus_gelada	0.532	10.077	4.034	0.308	0.113
MBD3-r0-Trachypithecus_francoisi	0.532	10.077	4.034	0.308	0.113
MBD3-r1-Aotus_nancymaae	0.652	11.062	1.031	0.629	-0.571
MBD3-r1-Callithrix_jacchus	0.606	10.904	1.136	0.686	-0.514
MBD3-r1-Cebus_imitator	0.651	11.055	1.046	0.629	-0.571
MBD3-r1-Cercocebus_atys	0.652	11.058	1.038	0.629	-0.571
MBD3-r1-Chlorocebus_sabaeus	0.652	11.062	1.03	0.629	-0.571
MBD3-r1-Colobus_angolensis_palliatus	0.652	11.058	1.038	0.629	-0.571
MBD3-r1-Gorilla_gorilla_gorilla	0.653	11.069	1.012	0.629	-0.571
MBD3-r1-Homo_sapiens	0.653	11.069	1.012	0.629	-0.571
MBD3-r1-Hylobates_moloch	0.653	11.066	1.02	0.629	-0.571
MBD3-r1-Lemur_catta	0.636	11.004	1.116	0.618	-0.559
MBD3-r1-Macaca_fascicularis	0.652	11.058	1.038	0.629	-0.571
MBD3-r1-Macaca_mulatta	0.652	11.058	1.038	0.629	-0.571
MBD3-r1-Macaca_nemestrina	0.652	11.058	1.038	0.629	-0.571
MBD3-r1-Macaca_thibetana_thibetana	0.652	11.058	1.038	0.629	-0.571
MBD3-r1-Mandrillus_leucophaeus	0.652	11.058	1.038	0.629	-0.571
MBD3-r1-Microcebus_murinus	0.637	11.007	1.108	0.618	-0.559
MBD3-r1-Nomascus_leucogenys	0.653	11.069	1.012	0.629	-0.571
MBD3-r1-Nycticebus_coucang	0.633	10.984	1.089	0.606	-0.545
MBD3-r1-Otolemur_garnettii	0.607	10.889	1.094	0.645	-0.516
MBD3-r1-Pan_paniscus	0.653	11.069	1.012	0.629	-0.571
MBD3-r1-Pan_troglodytes	0.653	11.069	1.012	0.629	-0.571
MBD3-r1-Pongo_abelii	0.628	11.037	0.989	0.676	-0.559
MBD3-r1-Pongo_pygmaeus	0.628	11.037	0.989	0.676	-0.559
MBD3-r1-Propithecus_coquereli	0.636	10.995	1.156	0.618	-0.559
MBD3-r1-Rhinopithecus_bieti	0.652	11.062	1.03	0.629	-0.571
MBD3-r1-Rhinopithecus_roxellana	0.652	11.062	1.03	0.629	-0.571
MBD3-r1-Saimiri_boliviensis	0.652	11.058	1.039	0.629	-0.571
MBD3-r1-Sapajus_apella	0.651	11.055	1.046	0.629	-0.571
MBD3-r1-Symphalangus_syndactylus	0.653	11.066	1.02	0.629	-0.571
MBD3-r1-Theropithecus_gelada	0.652	11.058	1.038	0.629	-0.571
MBD3-r1-Trachypithecus_francoisi	0.652	11.058	1.038	0.629	-0.571
MBD3-r1-Piliocolobus_tephrosceles	0.652	11.058	1.038	0.629	-0.571
METTL14-r0-Aotus_nancymaae	0.524	10.191	3.056	0.442	-0.105
METTL14-r0-Callithrix_jacchus	0.524	10.19	3.061	0.442	-0.105
METTL14-r0-Carlito_syrichta	0.525	10.194	3.032	0.442	-0.105
METTL14-r0-Cebus_imitator	0.524	10.19	3.061	0.442	-0.105
METTL14-r0-Cercocebus_atys	0.526	10.192	3.062	0.448	-0.115
METTL14-r0-Chlorocebus_sabaeus	0.523	10.189	3.07	0.442	-0.105
METTL14-r0-Colobus_angolensis_palliatus	0.526	10.192	3.062	0.448	-0.115
METTL14-r0-Gorilla_gorilla_gorilla	0.526	10.193	3.056	0.448	-0.115
METTL14-r0-Homo_sapiens	0.526	10.193	3.056	0.448	-0.115
METTL14-r0-Hylobates_moloch	0.526	10.193	3.056	0.448	-0.115
METTL14-r0-Lemur_catta	0.524	10.191	3.06	0.442	-0.105
METTL14-r0-Macaca_fascicularis	0.526	10.192	3.062	0.448	-0.115
METTL14-r0-Macaca_mulatta	0.526	10.192	3.062	0.448	-0.115
METTL14-r0-Macaca_nemestrina	0.526	10.192	3.062	0.448	-0.115
METTL14-r0-Macaca_thibetana_thibetana	0.526	10.192	3.062	0.448	-0.115
METTL14-r0-Mandrillus_leucophaeus	0.526	10.192	3.062	0.448	-0.115
METTL14-r0-Microcebus_murinus	0.566	10.35	2.63	0.459	-0.189
METTL14-r0-Nomascus_leucogenys	0.526	10.193	3.056	0.448	-0.115
METTL14-r0-Nycticebus_coucang	0.529	10.203	3.002	0.454	-0.124
METTL14-r0-Otolemur_garnettii	0.529	10.201	3.011	0.454	-0.124
METTL14-r0-Pan_paniscus	0.526	10.193	3.056	0.448	-0.115
METTL14-r0-Pan_troglodytes	0.526	10.193	3.056	0.448	-0.115
METTL14-r0-Papio_anubis	0.526	10.192	3.062	0.448	-0.115
METTL14-r0-Piliocolobus_tephrosceles	0.526	10.192	3.062	0.448	-0.115
METTL14-r0-Pongo_abelii	0.526	10.193	3.056	0.448	-0.115
METTL14-r0-Pongo_pygmaeus	0.526	10.193	3.056	0.448	-0.115
METTL14-r0-Rhinopithecus_roxellana	0.526	10.192	3.062	0.448	-0.115
METTL14-r0-Saimiri_boliviensis	0.524	10.19	3.061	0.442	-0.105
METTL14-r0-Sapajus_apella	0.524	10.19	3.061	0.442	-0.105
METTL14-r0-Symphalangus_syndactylus	0.526	10.193	3.056	0.448	-0.115
METTL14-r0-Theropithecus_gelada	0.526	10.192	3.062	0.448	-0.115
METTL14-r0-Trachypithecus_francoisi	0.523	10.189	3.07	0.442	-0.105
METTL14-r1-Aotus_nancymaae	0.581	10.103	4.183	0.312	0.219
METTL14-r1-Callithrix_jacchus	0.581	10.1	4.196	0.312	0.219
METTL14-r1-Carlito_syrichta	0.578	10.1	4.19	0.338	0.215
METTL14-r1-Cebus_imitator	0.581	10.103	4.183	0.312	0.219
METTL14-r1-Cercocebus_atys	0.581	10.103	4.183	0.312	0.219
METTL14-r1-Chlorocebus_sabaeus	0.581	10.103	4.183	0.312	0.219
METTL14-r1-Colobus_angolensis_palliatus	0.578	10.1	4.19	0.338	0.215
METTL14-r1-Gorilla_gorilla_gorilla	0.581	10.103	4.183	0.312	0.219
METTL14-r1-Homo_sapiens	0.581	10.103	4.183	0.312	0.219
METTL14-r1-Hylobates_moloch	0.581	10.103	4.183	0.312	0.219
METTL14-r1-Lemur_catta	0.581	10.103	4.183	0.312	0.219
METTL14-r1-Macaca_fascicularis	0.581	10.103	4.183	0.312	0.219
METTL14-r1-Macaca_mulatta	0.581	10.103	4.183	0.312	0.219
METTL14-r1-Macaca_nemestrina	0.581	10.103	4.183	0.312	0.219
METTL14-r1-Macaca_thibetana_thibetana	0.581	10.103	4.183	0.312	0.219
METTL14-r1-Mandrillus_leucophaeus	0.581	10.103	4.183	0.312	0.219
METTL14-r1-Microcebus_murinus	0.581	10.103	4.183	0.312	0.219
METTL14-r1-Nomascus_leucogenys	0.581	10.103	4.183	0.312	0.219
METTL14-r1-Nycticebus_coucang	0.581	10.103	4.183	0.312	0.219
METTL14-r1-Otolemur_garnettii	0.593	10.117	4.208	0.333	0.238
METTL14-r1-Pan_paniscus	0.581	10.103	4.183	0.312	0.219
METTL14-r1-Pan_troglodytes	0.581	10.103	4.183	0.312	0.219
METTL14-r1-Papio_anubis	0.581	10.103	4.183	0.312	0.219
METTL14-r1-Piliocolobus_tephrosceles	0.581	10.103	4.183	0.312	0.219
METTL14-r1-Pongo_abelii	0.581	10.103	4.183	0.312	0.219
METTL14-r1-Pongo_pygmaeus	0.581	10.103	4.183	0.312	0.219
METTL14-r1-Rhinopithecus_roxellana	0.581	10.101	4.194	0.312	0.219
METTL14-r1-Saimiri_boliviensis	0.581	10.103	4.183	0.312	0.219
METTL14-r1-Sapajus_apella	0.581	10.103	4.183	0.312	0.219
METTL14-r1-Symphalangus_syndactylus	0.581	10.103	4.183	0.312	0.219
METTL14-r1-Theropithecus_gelada	0.581	10.103	4.183	0.312	0.219
METTL14-r1-Trachypithecus_francoisi	0.581	10.103	4.183	0.312	0.219
METTL14-r1-Propithecus_coquereli	0.581	10.103	4.183	0.312	0.219
METTL14-r1-Rhinopithecus_bieti	0.565	10.088	4.161	0.318	0.197
METTL3-r0-Aotus_nancymaae	0.537	10.218	2.852	0.296	0.0
METTL3-r0-Callithrix_jacchus	0.538	10.219	2.85	0.293	0.0
METTL3-r0-Carlito_syrichta	0.536	10.211	2.909	0.289	0.0
METTL3-r0-Cebus_imitator	0.538	10.219	2.854	0.293	0.0
METTL3-r0-Cercocebus_atys	0.537	10.214	2.885	0.289	0.0
METTL3-r0-Chlorocebus_sabaeus	0.537	10.214	2.885	0.289	0.0
METTL3-r0-Colobus_angolensis_palliatus	0.537	10.218	2.856	0.296	0.0
METTL3-r0-Gorilla_gorilla_gorilla	0.537	10.216	2.874	0.289	0.0
METTL3-r0-Homo_sapiens	0.538	10.219	2.853	0.293	0.0
METTL3-r0-Hylobates_moloch	0.538	10.221	2.838	0.293	0.0
METTL3-r0-Lemur_catta	0.537	10.217	2.867	0.293	0.0
METTL3-r0-Macaca_fascicularis	0.537	10.214	2.885	0.289	0.0
METTL3-r0-Macaca_mulatta	0.537	10.214	2.885	0.289	0.0
METTL3-r0-Macaca_nemestrina	0.537	10.214	2.885	0.289	0.0
METTL3-r0-Macaca_thibetana_thibetana	0.537	10.214	2.885	0.289	0.0
METTL3-r0-Mandrillus_leucophaeus	0.537	10.213	2.895	0.289	0.0
METTL3-r0-Microcebus_murinus	0.537	10.217	2.867	0.293	0.0
METTL3-r0-Nomascus_leucogenys	0.538	10.219	2.853	0.293	0.0
METTL3-r0-Nycticebus_coucang	0.538	10.217	2.862	0.286	0.0
METTL3-r0-Otolemur_garnettii	0.537	10.211	2.906	0.286	0.0
METTL3-r0-Pan_paniscus	0.537	10.214	2.888	0.293	0.0
METTL3-r0-Pan_troglodytes	0.538	10.219	2.853	0.293	0.0
METTL3-r0-Papio_anubis	0.537	10.214	2.885	0.289	0.0
METTL3-r0-Piliocolobus_tephrosceles	0.537	10.218	2.856	0.296	0.0
METTL3-r0-Pongo_abelii	0.537	10.219	2.845	0.296	0.0
METTL3-r0-Pongo_pygmaeus	0.537	10.219	2.845	0.296	0.0
METTL3-r0-Propithecus_coquereli	0.537	10.214	2.889	0.289	0.0
METTL3-r0-Rhinopithecus_bieti	0.537	10.218	2.856	0.296	0.0
METTL3-r0-Rhinopithecus_roxellana	0.537	10.218	2.856	0.296	0.0
METTL3-r0-Saimiri_boliviensis	0.537	10.215	2.881	0.289	0.0
METTL3-r0-Sapajus_apella	0.537	10.219	2.846	0.296	0.0
METTL3-r0-Symphalangus_syndactylus	0.537	10.218	2.858	0.293	0.0
METTL3-r0-Theropithecus_gelada	0.537	10.214	2.885	0.289	0.0
METTL3-r0-Trachypithecus_francoisi	0.537	10.215	2.883	0.293	0.0
METTL3-r1-Aotus_nancymaae	0.531	10.164	3.272	0.288	0.041
METTL3-r1-Callithrix_jacchus	0.531	10.164	3.272	0.288	0.041
METTL3-r1-Cebus_imitator	0.53	10.16	3.303	0.288	0.041
METTL3-r1-Cercocebus_atys	0.531	10.164	3.272	0.288	0.041
METTL3-r1-Chlorocebus_sabaeus	0.532	10.166	3.262	0.288	0.041
METTL3-r1-Colobus_angolensis_palliatus	0.531	10.164	3.272	0.288	0.041
METTL3-r1-Gorilla_gorilla_gorilla	0.531	10.164	3.272	0.288	0.041
METTL3-r1-Homo_sapiens	0.531	10.164	3.272	0.288	0.041
METTL3-r1-Hylobates_moloch	0.531	10.164	3.272	0.288	0.041
METTL3-r1-Lemur_catta	0.532	10.167	3.254	0.288	0.041
METTL3-r1-Macaca_fascicularis	0.531	10.164	3.272	0.288	0.041
METTL3-r1-Macaca_mulatta	0.531	10.164	3.272	0.288	0.041
METTL3-r1-Macaca_nemestrina	0.531	10.164	3.272	0.288	0.041
METTL3-r1-Macaca_thibetana_thibetana	0.531	10.164	3.272	0.288	0.041
METTL3-r1-Mandrillus_leucophaeus	0.531	10.164	3.272	0.288	0.041
METTL3-r1-Microcebus_murinus	0.531	10.165	3.265	0.288	0.041
METTL3-r1-Nomascus_leucogenys	0.531	10.164	3.272	0.288	0.041
METTL3-r1-Nycticebus_coucang	0.531	10.165	3.265	0.288	0.041
METTL3-r1-Otolemur_garnettii	0.531	10.165	3.265	0.288	0.041
METTL3-r1-Pan_paniscus	0.531	10.164	3.272	0.288	0.041
METTL3-r1-Pan_troglodytes	0.531	10.164	3.272	0.288	0.041
METTL3-r1-Papio_anubis	0.531	10.164	3.272	0.288	0.041
METTL3-r1-Piliocolobus_tephrosceles	0.531	10.164	3.272	0.288	0.041
METTL3-r1-Pongo_abelii	0.531	10.164	3.272	0.288	0.041
METTL3-r1-Pongo_pygmaeus	0.531	10.164	3.272	0.288	0.041
METTL3-r1-Propithecus_coquereli	0.532	10.168	3.249	0.288	0.041
METTL3-r1-Rhinopithecus_bieti	0.531	10.164	3.272	0.288	0.041
METTL3-r1-Rhinopithecus_roxellana	0.531	10.164	3.272	0.288	0.041
METTL3-r1-Saimiri_boliviensis	0.531	10.163	3.283	0.288	0.041
METTL3-r1-Sapajus_apella	0.53	10.16	3.303	0.288	0.041
METTL3-r1-Symphalangus_syndactylus	0.522	10.074	3.808	0.212	0.008
METTL3-r1-Theropithecus_gelada	0.531	10.164	3.272	0.288	0.041
METTL3-r1-Trachypithecus_francoisi	0.531	10.164	3.272	0.288	0.041
MORC2-r0-Aotus_nancymaae	0.512	10.09	3.747	0.361	0.063
MORC2-r0-Callithrix_jacchus	0.512	10.094	3.744	0.358	0.067
MORC2-r0-Carlito_syrichta	0.513	10.095	3.704	0.356	0.064
MORC2-r0-Cebus_imitator	0.512	10.091	3.739	0.361	0.063
MORC2-r0-Cercocebus_atys	0.513	10.092	3.735	0.361	0.063
MORC2-r0-Chlorocebus_sabaeus	0.512	10.091	3.744	0.361	0.063
MORC2-r0-Colobus_angolensis_palliatus	0.511	10.085	3.79	0.362	0.063
MORC2-r0-Gorilla_gorilla_gorilla	0.512	10.09	3.754	0.361	0.063
MORC2-r0-Homo_sapiens	0.512	10.089	3.757	0.361	0.063
MORC2-r0-Hylobates_moloch	0.512	10.09	3.746	0.361	0.063
MORC2-r0-Lemur_catta	0.513	10.093	3.726	0.35	0.064
MORC2-r0-Macaca_fascicularis	0.512	10.091	3.737	0.361	0.063
MORC2-r0-Macaca_mulatta	0.512	10.091	3.738	0.361	0.063
MORC2-r0-Macaca_nemestrina	0.512	10.091	3.737	0.361	0.063
MORC2-r0-Macaca_thibetana_thibetana	0.512	10.091	3.737	0.361	0.063
MORC2-r0-Mandrillus_leucophaeus	0.513	10.092	3.735	0.361	0.063
MORC2-r0-Microcebus_murinus	0.514	10.093	3.721	0.35	0.064
MORC2-r0-Nomascus_leucogenys	0.512	10.088	3.763	0.361	0.063
MORC2-r0-Nycticebus_coucang	0.515	10.089	3.725	0.351	0.06
MORC2-r0-Otolemur_garnettii	0.516	10.085	3.723	0.356	0.056
MORC2-r0-Pan_paniscus	0.513	10.086	3.762	0.357	0.059
MORC2-r0-Pan_troglodytes	0.512	10.089	3.755	0.361	0.063
MORC2-r0-Papio_anubis	0.512	10.091	3.744	0.362	0.063
MORC2-r0-Piliocolobus_tephrosceles	0.512	10.089	3.761	0.362	0.063
MORC2-r0-Pongo_abelii	0.512	10.087	3.778	0.361	0.063
MORC2-r0-Pongo_pygmaeus	0.512	10.088	3.765	0.361	0.063
MORC2-r0-Propithecus_coquereli	0.512	10.089	3.759	0.356	0.064
MORC2-r0-Rhinopithecus_bieti	0.51	10.081	3.827	0.361	0.063
MORC2-r0-Rhinopithecus_roxellana	0.511	10.085	3.796	0.361	0.063
MORC2-r0-Saimiri_boliviensis	0.512	10.091	3.739	0.361	0.063
MORC2-r0-Sapajus_apella	0.513	10.093	3.721	0.361	0.063
MORC2-r0-Symphalangus_syndactylus	0.512	10.089	3.755	0.358	0.063
MORC2-r0-Theropithecus_gelada	0.512	10.091	3.737	0.361	0.063
MORC2-r0-Trachypithecus_francoisi	0.512	10.084	3.787	0.357	0.059
MORC2-r1-Aotus_nancymaae	0.567	10.292	2.655	0.339	-0.113
MORC2-r1-Callithrix_jacchus	0.56	10.277	2.709	0.358	-0.119
MORC2-r1-Carlito_syrichta	0.578	10.366	2.417	0.283	-0.17
MORC2-r1-Cebus_imitator	0.57	10.311	2.645	0.333	-0.143
MORC2-r1-Cercocebus_atys	0.566	10.334	2.479	0.381	-0.159
MORC2-r1-Chlorocebus_sabaeus	0.561	10.287	2.672	0.344	-0.125
MORC2-r1-Colobus_angolensis_palliatus	0.562	10.306	2.556	0.355	-0.129
MORC2-r1-Gorilla_gorilla_gorilla	0.566	10.299	2.655	0.323	-0.129
MORC2-r1-Homo_sapiens	0.562	10.293	2.636	0.344	-0.125
MORC2-r1-Hylobates_moloch	0.563	10.3	2.593	0.344	-0.125
MORC2-r1-Lemur_catta	0.563	10.283	2.66	0.324	-0.118
MORC2-r1-Macaca_fascicularis	0.562	10.296	2.613	0.349	-0.127
MORC2-r1-Macaca_mulatta	0.562	10.296	2.613	0.349	-0.127
MORC2-r1-Macaca_nemestrina	0.562	10.296	2.613	0.349	-0.127
MORC2-r1-Macaca_thibetana_thibetana	0.562	10.296	2.613	0.349	-0.127
MORC2-r1-Mandrillus_leucophaeus	0.565	10.311	2.564	0.365	-0.143
MORC2-r1-Microcebus_murinus	0.56	10.304	2.54	0.364	-0.121
MORC2-r1-Nomascus_leucogenys	0.563	10.3	2.593	0.344	-0.125
MORC2-r1-Nycticebus_coucang	0.57	10.317	2.651	0.308	-0.154
MORC2-r1-Otolemur_garnettii	0.573	10.34	2.54	0.323	-0.161
MORC2-r1-Pan_paniscus	0.562	10.293	2.636	0.344	-0.125
MORC2-r1-Pan_troglodytes	0.562	10.293	2.636	0.344	-0.125
MORC2-r1-Papio_anubis	0.565	10.311	2.564	0.365	-0.143
MORC2-r1-Piliocolobus_tephrosceles	0.57	10.31	2.654	0.302	-0.143
MORC2-r1-Pongo_abelii	0.561	10.291	2.648	0.344	-0.125
MORC2-r1-Pongo_pygmaeus	0.561	10.291	2.648	0.344	-0.125
MORC2-r1-Propithecus_coquereli	0.56	10.3	2.592	0.344	-0.125
MORC2-r1-Rhinopithecus_bieti	0.562	10.296	2.613	0.349	-0.127
MORC2-r1-Rhinopithecus_roxellana	0.562	10.296	2.613	0.349	-0.127
MORC2-r1-Saimiri_boliviensis	0.56	10.287	2.668	0.375	-0.125
MORC2-r1-Sapajus_apella	0.57	10.312	2.636	0.333	-0.143
MORC2-r1-Symphalangus_syndactylus	0.562	10.282	2.664	0.324	-0.118
MORC2-r1-Theropithecus_gelada	0.565	10.311	2.564	0.365	-0.143
MORC2-r1-Trachypithecus_francoisi	0.561	10.289	2.653	0.349	-0.127
MOV10L1-r0-Aotus_nancymaae	0.548	10.213	3.002	0.297	-0.054
MOV10L1-r0-Callithrix_jacchus	0.548	10.204	3.046	0.278	-0.051
MOV10L1-r0-Carlito_syrichta	0.525	10.184	3.109	0.333	0.012
MOV10L1-r0-Cebus_imitator	0.549	10.196	3.09	0.291	-0.058
MOV10L1-r0-Cercocebus_atys	0.549	10.213	3.055	0.27	-0.081
MOV10L1-r0-Chlorocebus_sabaeus	0.55	10.214	3.022	0.292	-0.069
MOV10L1-r0-Colobus_angolensis_palliatus	0.548	10.2	3.096	0.27	-0.054
MOV10L1-r0-Gorilla_gorilla_gorilla	0.547	10.211	2.99	0.288	-0.041
MOV10L1-r0-Homo_sapiens	0.547	10.211	2.99	0.288	-0.041
MOV10L1-r0-Hylobates_moloch	0.545	10.209	2.993	0.301	-0.027
MOV10L1-r0-Lemur_catta	0.537	10.165	3.25	0.253	-0.012
MOV10L1-r0-Macaca_fascicularis	0.549	10.202	3.08	0.278	-0.056
MOV10L1-r0-Macaca_mulatta	0.549	10.202	3.076	0.274	-0.055
MOV10L1-r0-Macaca_nemestrina	0.549	10.203	3.076	0.27	-0.054
[truncated: 2,223 more rows]

## Sheet: Table S4
Table 4. List of the Human Genome Diversity Panel populations.
Population name	Population size	Population latitude	Population longitude
Adygei	15	44	39
Balochi	22	30.5	66.5
Bantu Kenya	10	-3	37
Bantu South Africa	4	-25.6	24.25
Basque	22	43	0
Bedouin	44	31	35
Bergamo Italian	10	46	10
Biaka	24	4	17
Bougainville	11	-6	155
Brahui	23	30.5	66.5
Burusho	22	36.5	74
Cambodian	8	12	105
Colombian	5	3	-68
Dai	5	21	100
Daur	9	48.5	124
Druze	40	32	35
French	24	46	2
Han	30	32.3	114
Hazara	18	33.5	70
Hezhen	7	47.5	133.5
Japanese	27	38	138
Kalash	21	36	71.5
Karitiana	9	-10	-63
Lahu	6	22	100
Makrani	23	26	64
Mandenka	20	12	-12
Maya	19	19	-91
Mbuti	10	1	29
Miao	8	28	109
Mongolian	8	48.5	119
Mozabite	26	32	3
Naxi	6	26	100
Northern Han	10	32.3	114
Orcadian	13	59	-3
Oroqen	7	50.4	126.5
Palestinian	43	32	35
Papuan Highlands	6	-4	143
Papuan Sepik	8	-4	143
Pathan	22	33.5	70.5
Pima	12	29	-108
Russian	23	61	40
San	2	-21	20
Sardinian	24	40	9
She	8	27	119
Sindhi	22	25.5	69
Surui	6	-11	-62
Tu	8	36	101
Tujia	8	29	109
Tuscan	6	43	11
Uygur	8	44	81
Xibo	7	43.5	81.5
Yakut	23	63	129.5
Yi	8	28	103
Yoruba	18	8	5

## Sheet: Table S5
Table 5. Summary statistics minimum ranks for TE control genes.
Population	Gene	Statistics	minimum rank
Adygei	ADNP	Fay’s H	0.19816
Adygei	ADNP	Tajima’s D	0.132834
Bantu_South_Africa	ADNP	Fay’s H	0.216869
Balochi	ADNP	Tajima’s D	0.122233
Basque	ADNP	Tajima’s D	0.0369504
Bantu_Kenya	ADNP	Tajima’s D	0.161054
Balochi	ADNP	Fay’s H	0.231993
Bantu_South_Africa	ADNP	Tajima’s D	0.16043
Basque	ADNP	Fay’s H	0.0874649
Bantu_Kenya	ADNP	Fay’s H	0.217337
Biaka	ADNP	Fay’s H	0.0795136
Bedouin	ADNP	Tajima’s D	0.0631431
Bedouin	ADNP	Fay’s H	0.13985
Bergamo_Italian	ADNP	Tajima’s D	0.0427191
Biaka	ADNP	Tajima’s D	0.0589336
Bergamo_Italian	ADNP	Fay’s H	0.0765513
Burusho	ADNP	Fay’s H	0.108824
Bougainville	ADNP	Tajima’s D	0.439975
Bougainville	ADNP	Fay’s H	0.292641
Brahui	ADNP	Tajima’s D	0.066729
Brahui	ADNP	Fay’s H	0.269255
Burusho	ADNP	Tajima’s D	0.0271282
Colombian	ADNP	Fay’s H	0.398347
Dai	ADNP	Fay’s H	0.165731
Dai	ADNP	Tajima’s D	0.171344
Cambodian	ADNP	Fay’s H	0.415965
Cambodian	ADNP	Tajima’s D	0.262707
Colombian	ADNP	Tajima’s D	0.430776
Druze	ADNP	Fay’s H	0.403492
Druze	ADNP	Tajima’s D	0.208294
French	ADNP	Tajima’s D	0.115061
French	ADNP	Fay’s H	0.23667
Daur	ADNP	Fay’s H	0.343623
Han	ADNP	Tajima’s D	0.0629872
Han	ADNP	Fay’s H	0.364983
Daur	ADNP	Tajima’s D	0.165731
Japanese	ADNP	Tajima’s D	0.181166
Hezhen	ADNP	Fay’s H	0.277362
Hazara	ADNP	Tajima’s D	0.0918304
Hezhen	ADNP	Tajima’s D	0.121609
Hazara	ADNP	Fay’s H	0.2401
Japanese	ADNP	Fay’s H	0.295447
Lahu	ADNP	Fay’s H	0.416121
Karitiana	ADNP	Tajima’s D	0.130808
Karitiana	ADNP	Fay’s H	0.159495
Lahu	ADNP	Tajima’s D	0.180387
Kalash	ADNP	Fay’s H	0.0974431
Kalash	ADNP	Tajima’s D	0.116308
Maya	ADNP	Tajima’s D	0.214843
Mbuti	ADNP	Fay’s H	0.0880886
Makrani	ADNP	Fay’s H	0.183349
Mandenka	ADNP	Fay’s H	0.234643
Maya	ADNP	Fay’s H	0.490801
Makrani	ADNP	Tajima’s D	0.0790458
Mbuti	ADNP	Tajima’s D	0.478017
Mandenka	ADNP	Tajima’s D	0.132523
Mongolian	ADNP	Tajima’s D	0.311194
Mozabite	ADNP	Fay’s H	0.508575
Mongolian	ADNP	Fay’s H	0.0657936
Miao	ADNP	Tajima’s D	0.117867
Mozabite	ADNP	Tajima’s D	0.292329
Miao	ADNP	Fay’s H	0.17493
Naxi	ADNP	Tajima’s D	0.0155909
Naxi	ADNP	Fay’s H	0.0651699
Orcadian	ADNP	Tajima’s D	0.281572
Orcadian	ADNP	Fay’s H	0.409105
Northern_Han	ADNP	Fay’s H	0.285313
Northern_Han	ADNP	Tajima’s D	0.0710945
Oroqen	ADNP	Tajima’s D	0.123636
Papuan_Highlands	ADNP	Tajima’s D	0.313377
Papuan_Sepik	ADNP	Tajima’s D	0.475522
Papuan_Sepik	ADNP	Fay’s H	0.347989
Palestinian	ADNP	Tajima’s D	0.0594013
Papuan_Highlands	ADNP	Fay’s H	0.460867
Oroqen	ADNP	Fay’s H	0.293109
Palestinian	ADNP	Fay’s H	0.0700031
Pathan	ADNP	Tajima’s D	0.102744
Papuan_Sepik	ADNP	Tajima’s D	0.473807
Papuan_Sepik	ADNP	Fay’s H	0.585126
Pima	ADNP	Fay’s H	0.263486
Russian	ADNP	Tajima’s D	0.152479
Pathan	ADNP	Fay’s H	0.330839
Russian	ADNP	Fay’s H	0.205644
Pima	ADNP	Tajima’s D	0.318678
Sardinian	ADNP	Fay’s H	0.099314
She	ADNP	Fay’s H	0.23589
Sardinian	ADNP	Tajima’s D	0.0676645
San	ADNP	Fay’s H	0.226224
She	ADNP	Tajima’s D	0.178828
San	ADNP	Tajima’s D	0.382133
Tu	ADNP	Fay’s H	0.343779
Surui	ADNP	Fay’s H	0.0693795
Surui	ADNP	Tajima’s D	0.0272841
Sindhi	ADNP	Tajima’s D	0.0604927
Tu	ADNP	Tajima’s D	0.0714063
Sindhi	ADNP	Fay’s H	0.224509
Uygur	ADNP	Fay’s H	0.121609
Xibo	ADNP	Tajima’s D	0.0640786
Tuscan	ADNP	Fay’s H	0.383224
Uygur	ADNP	Tajima’s D	0.0949486
Tujia	ADNP	Tajima’s D	0.0525413
Tujia	ADNP	Fay’s H	0.297318
Xibo	ADNP	Fay’s H	0.130184
Tuscan	ADNP	Tajima’s D	0.532741
Yoruba	ADNP	Fay’s H	0.137044
Yi	ADNP	Fay’s H	0.293109
Yakut	ADNP	Tajima’s D	0.0871531
Yakut	ADNP	Fay’s H	0.33957
Yi	ADNP	Tajima’s D	0.0505145
Yoruba	ADNP	Tajima’s D	0.02058
Adygei	AGO1	Fay’s H	0.0295737
Adygei	AGO1	Tajima’s D	0.0116527
Balochi	AGO1	Tajima’s D	0.00695142
Balochi	AGO1	Fay’s H	0.0206534
Bantu_Kenya	AGO1	Fay’s H	0.633142
Bantu_Kenya	AGO1	Tajima’s D	0.294451
Bantu_South_Africa	AGO1	Fay’s H	0.330655
Bantu_South_Africa	AGO1	Tajima’s D	0.474746
Basque	AGO1	Tajima’s D	0.0390967
Basque	AGO1	Fay’s H	0.0352393
Bedouin	AGO1	Fay’s H	0.0271226
Bedouin	AGO1	Tajima’s D	0.00269217
Bergamo_Italian	AGO1	Tajima’s D	0.0157512
Bergamo_Italian	AGO1	Fay’s H	0.366497
Biaka	AGO1	Tajima’s D	0.00867923
Biaka	AGO1	Fay’s H	0.359867
Bougainville	AGO1	Tajima’s D	0.238116
Bougainville	AGO1	Fay’s H	0.425724
Brahui	AGO1	Tajima’s D	0.0478563
Brahui	AGO1	Fay’s H	0.239724
Burusho	AGO1	Fay’s H	0.400892
Burusho	AGO1	Tajima’s D	0.113071
Cambodian	AGO1	Fay’s H	0.280267
Cambodian	AGO1	Tajima’s D	0.156829
Colombian	AGO1	Tajima’s D	0.584522
Colombian	AGO1	Fay’s H	0.507856
Dai	AGO1	Fay’s H	0.686141
Dai	AGO1	Tajima’s D	0.646402
Daur	AGO1	Fay’s H	0.746655
Daur	AGO1	Tajima’s D	0.188371
Druze	AGO1	Fay’s H	0.0432756
Druze	AGO1	Tajima’s D	0.0202515
French	AGO1	Fay’s H	0.0399807
French	AGO1	Tajima’s D	0.00586652
Han	AGO1	Tajima’s D	0.0815687
Han	AGO1	Fay’s H	0.396954
Hazara	AGO1	Fay’s H	0.746615
Hazara	AGO1	Tajima’s D	0.172902
Hezhen	AGO1	Tajima’s D	0.0444409
Hezhen	AGO1	Fay’s H	0.0362438
Japanese	AGO1	Fay’s H	0.465303
Japanese	AGO1	Tajima’s D	0.126251
Kalash	AGO1	Fay’s H	0.031422
Kalash	AGO1	Tajima’s D	0.0333909
Karitiana	AGO1	Fay’s H	0.00289308
Karitiana	AGO1	Tajima’s D	0.00357616
Lahu	AGO1	Tajima’s D	0.277695
Lahu	AGO1	Fay’s H	0.102101
Makrani	AGO1	Fay’s H	0.0257966
Makrani	AGO1	Tajima’s D	0.00920159
Mandenka	AGO1	Tajima’s D	0.0644111
Mandenka	AGO1	Fay’s H	0.402218
Maya	AGO1	Tajima’s D	0.478643
Maya	AGO1	Fay’s H	0.240768
Mbuti	AGO1	Tajima’s D	0.132398
Mbuti	AGO1	Fay’s H	0.660747
Miao	AGO1	Tajima’s D	0.273838
Miao	AGO1	Fay’s H	0.66151
Mongolian	AGO1	Tajima’s D	0.176237
Mongolian	AGO1	Fay’s H	0.456061
Mozabite	AGO1	Tajima’s D	0.00671033
Mozabite	AGO1	Fay’s H	0.207056
Naxi	AGO1	Tajima’s D	0.217664
Naxi	AGO1	Fay’s H	0.381806
Northern_Han	AGO1	Tajima’s D	0.118094
Northern_Han	AGO1	Fay’s H	0.341504
Orcadian	AGO1	Tajima’s D	0.0115321
Orcadian	AGO1	Fay’s H	0.65054
Oroqen	AGO1	Fay’s H	0.682726
Oroqen	AGO1	Tajima’s D	0.268373
Palestinian	AGO1	Tajima’s D	0.0204926
Palestinian	AGO1	Fay’s H	0.181299
Papuan_Highlands	AGO1	Fay’s H	0.597019
Papuan_Highlands	AGO1	Tajima’s D	0.354362
Papuan_Sepik	AGO1	Tajima’s D	0.484309
Papuan_Sepik	AGO1	Fay’s H	0.807088
Pathan	AGO1	Fay’s H	0.283522
Pathan	AGO1	Tajima’s D	0.0610359
Pima	AGO1	Tajima’s D	0.375618
Pima	AGO1	Fay’s H	0.287098
Russian	AGO1	Fay’s H	0.109173
Russian	AGO1	Tajima’s D	0.0293326
San	AGO1	Fay’s H	0.357858
San	AGO1	Tajima’s D	0.0847832
Sardinian	AGO1	Tajima’s D	0.0178406
Sardinian	AGO1	Fay’s H	0.0509101
She	AGO1	Tajima’s D	0.303733
She	AGO1	Fay’s H	0.789488
Sindhi	AGO1	Tajima’s D	0.0200908
Sindhi	AGO1	Fay’s H	0.102423
Surui	AGO1	Tajima’s D	0.0866718
Surui	AGO1	Fay’s H	0.244224
Tu	AGO1	Tajima’s D	0.101258
Tu	AGO1	Fay’s H	0.0839394
Tujia	AGO1	Fay’s H	0.13726
Tujia	AGO1	Tajima’s D	0.0591473
Tuscan	AGO1	Tajima’s D	0.00454052
Tuscan	AGO1	Fay’s H	0.0024109
Uygur	AGO1	Fay’s H	0.624101
Uygur	AGO1	Tajima’s D	0.284848
Xibo	AGO1	Fay’s H	0.644071
Xibo	AGO1	Tajima’s D	0.722024
Yakut	AGO1	Fay’s H	0.410897
Yakut	AGO1	Tajima’s D	0.125728
Yi	AGO1	Tajima’s D	0.147667
Yi	AGO1	Fay’s H	0.0342749
Yoruba	AGO1	Tajima’s D	0.14602
Yoruba	AGO1	Fay’s H	0.421907
Adygei	AGO2	Fay’s H	0.55275
Balochi	AGO2	Tajima’s D	0.162975
Balochi	AGO2	Fay’s H	0.490237
Adygei	AGO2	Tajima’s D	0.356586
Bantu_Kenya	AGO2	Tajima’s D	0.147933
Bantu_Kenya	AGO2	Fay’s H	0.275305
Bantu_South_Africa	AGO2	Fay’s H	0.214241
Basque	AGO2	Fay’s H	0.253502
Basque	AGO2	Tajima’s D	0.0841096
Bantu_South_Africa	AGO2	Tajima’s D	0.0722418
Bergamo_Italian	AGO2	Fay’s H	0.0654799
Bedouin	AGO2	Tajima’s D	0.322708
Bedouin	AGO2	Fay’s H	0.452977
Bergamo_Italian	AGO2	Tajima’s D	0.0802456
Biaka	AGO2	Tajima’s D	0.205479
Biaka	AGO2	Fay’s H	0.478714
Bougainville	AGO2	Fay’s H	0.21017
Bougainville	AGO2	Tajima’s D	0.106534
Brahui	AGO2	Fay’s H	0.444283
Brahui	AGO2	Tajima’s D	0.242117
Cambodian	AGO2	Fay’s H	0.599531
Cambodian	AGO2	Tajima’s D	0.331056
Burusho	AGO2	Fay’s H	0.437591
Burusho	AGO2	Tajima’s D	0.173463
Dai	AGO2	Tajima’s D	0.216518
Daur	AGO2	Tajima’s D	0.1144
Colombian	AGO2	Tajima’s D	0.0654109
Colombian	AGO2	Fay’s H	0.0519561
Dai	AGO2	Fay’s H	0.202167
Daur	AGO2	Fay’s H	0.161043
Druze	AGO2	Fay’s H	0.485959
Druze	AGO2	Tajima’s D	0.149796
French	AGO2	Fay’s H	0.343752
French	AGO2	Tajima’s D	0.138757
Han	AGO2	Tajima’s D	0.194646
Han	AGO2	Fay’s H	0.453529
Hazara	AGO2	Fay’s H	0.386186
Hazara	AGO2	Tajima’s D	0.157455
Kalash	AGO2	Fay’s H	0.262334
Japanese	AGO2	Fay’s H	0.330711
Kalash	AGO2	Tajima’s D	0.103567
Japanese	AGO2	Tajima’s D	0.136618
Hezhen	AGO2	Fay’s H	0.156558
Hezhen	AGO2	Tajima’s D	0.272959
Lahu	AGO2	Tajima’s D	0.228386
Lahu	AGO2	Fay’s H	0.259022
Karitiana	AGO2	Tajima’s D	0.0699648
Karitiana	AGO2	Fay’s H	0.0886635
Mandenka	AGO2	Tajima’s D	0.189126
Makrani	AGO2	Fay’s H	0.519906
Mandenka	AGO2	Fay’s H	0.363141
Makrani	AGO2	Tajima’s D	0.167184
Mbuti	AGO2	Tajima’s D	0.0531981
Miao	AGO2	Fay’s H	0.314014
Mbuti	AGO2	Fay’s H	0.535086
Maya	AGO2	Tajima’s D	0.318775
Maya	AGO2	Fay’s H	0.451459
Miao	AGO2	Tajima’s D	0.472849
Mozabite	AGO2	Tajima’s D	0.22673
Mozabite	AGO2	Fay’s H	0.453736
Mongolian	AGO2	Tajima’s D	0.271579
Mongolian	AGO2	Fay’s H	0.332229
Northern_Han	AGO2	Fay’s H	0.58028
Northern_Han	AGO2	Tajima’s D	0.336438
Naxi	AGO2	Fay’s H	0.0965984
Naxi	AGO2	Tajima’s D	0.0329814
Orcadian	AGO2	Fay’s H	0.253226
Orcadian	AGO2	Tajima’s D	0.127924
Oroqen	AGO2	Fay’s H	0.34734
Palestinian	AGO2	Tajima’s D	0.0948734
Palestinian	AGO2	Fay’s H	0.297799
Oroqen	AGO2	Tajima’s D	0.236321
Papuan_Highlands	AGO2	Fay’s H	0.0117988
Papuan_Sepik	AGO2	Fay’s H	0.0244946
Papuan_Highlands	AGO2	Tajima’s D	0.0384323
Papuan_Sepik	AGO2	Tajima’s D	0.0057269
Pima	AGO2	Tajima’s D	0.194577
Pathan	AGO2	Tajima’s D	0.12889
Pima	AGO2	Fay’s H	0.157662
Pathan	AGO2	Fay’s H	0.379356
Russian	AGO2	Tajima’s D	0.165735
Russian	AGO2	Fay’s H	0.462844
San	AGO2	Tajima’s D	0.0321535
Sardinian	AGO2	Fay’s H	0.213551
Sardinian	AGO2	Tajima’s D	0.102049
San	AGO2	Fay’s H	0.0358104
Sindhi	AGO2	Tajima’s D	0.310978
She	AGO2	Tajima’s D	0.566687
Sindhi	AGO2	Fay’s H	0.477748
She	AGO2	Fay’s H	0.226661
Surui	AGO2	Fay’s H	0.0273925
Surui	AGO2	Tajima’s D	0.0551301
Tu	AGO2	Tajima’s D	0.468916
Tu	AGO2	Fay’s H	0.266818
Tujia	AGO2	Tajima’s D	0.474367
Tujia	AGO2	Fay’s H	0.370593
Uygur	AGO2	Fay’s H	0.0967364
Tuscan	AGO2	Tajima’s D	0.253985
Tuscan	AGO2	Fay’s H	0.237425
Uygur	AGO2	Tajima’s D	0.113572
Yi	AGO2	Tajima’s D	0.157731
Yi	AGO2	Fay’s H	0.18126
Xibo	AGO2	Tajima’s D	0.129373
Yakut	AGO2	Tajima’s D	0.244463
Yakut	AGO2	Fay’s H	0.406955
Xibo	AGO2	Fay’s H	0.222176
Yoruba	AGO2	Tajima’s D	0.20879
Yoruba	AGO2	Fay’s H	0.464431
Adygei	AGO3	Fay’s H	0.0454454
Adygei	AGO3	Tajima’s D	0.0104874
Balochi	AGO3	Fay’s H	0.0278459
Balochi	AGO3	Tajima’s D	0.0063487
Bantu_Kenya	AGO3	Tajima’s D	0.333588
Bantu_Kenya	AGO3	Fay’s H	0.0923374
Bantu_South_Africa	AGO3	Fay’s H	0.180215
Bantu_South_Africa	AGO3	Tajima’s D	0.293205
Basque	AGO3	Fay’s H	0.0101258
Basque	AGO3	Tajima’s D	0.0126572
Bedouin	AGO3	Tajima’s D	0.000883996
Bedouin	AGO3	Fay’s H	0.000723269
Bergamo_Italian	AGO3	Tajima’s D	0.00578615
Bergamo_Italian	AGO3	Fay’s H	0.00510307
Biaka	AGO3	Fay’s H	0.152128
Biaka	AGO3	Tajima’s D	0.00867923
Bougainville	AGO3	Fay’s H	0.370274
Bougainville	AGO3	Tajima’s D	0.200948
Brahui	AGO3	Fay’s H	0.133604
Brahui	AGO3	Tajima’s D	0.0278459
Burusho	AGO3	Fay’s H	0.138667
Burusho	AGO3	Tajima’s D	0.0744967
Cambodian	AGO3	Tajima’s D	0.0397396
Cambodian	AGO3	Fay’s H	0.0401013
Colombian	AGO3	Fay’s H	0.498132
Colombian	AGO3	Tajima’s D	0.569012
Dai	AGO3	Fay’s H	0.451199
Dai	AGO3	Tajima’s D	0.307791
Daur	AGO3	Tajima’s D	0.342227
Daur	AGO3	Fay’s H	0.623538
Druze	AGO3	Fay’s H	0.0534416
Druze	AGO3	Tajima’s D	0.0176397
French	AGO3	Fay’s H	0.0281271
French	AGO3	Tajima’s D	0.00586652
Han	AGO3	Fay’s H	0.396954
Han	AGO3	Tajima’s D	0.185639
Hazara	AGO3	Tajima’s D	0.233053
Hazara	AGO3	Fay’s H	0.49335
Hezhen	AGO3	Fay’s H	0.0362438
Hezhen	AGO3	Tajima’s D	0.116728
Japanese	AGO3	Tajima’s D	0.19697
Japanese	AGO3	Fay’s H	0.465303
Kalash	AGO3	Tajima’s D	0.0326677
Kalash	AGO3	Fay’s H	0.0263993
Karitiana	AGO3	Tajima’s D	0.00357616
Karitiana	AGO3	Fay’s H	0.00289308
Lahu	AGO3	Tajima’s D	0.297103
Lahu	AGO3	Fay’s H	0.102101
Makrani	AGO3	Fay’s H	0.0199301
Makrani	AGO3	Tajima’s D	0.00767469
Mandenka	AGO3	Fay’s H	0.0144654
Mandenka	AGO3	Tajima’s D	0.0177201
Maya	AGO3	Tajima’s D	0.265922
Maya	AGO3	Fay’s H	0.240768
Mbuti	AGO3	Fay’s H	0.337807
Mbuti	AGO3	Tajima’s D	0.139511
Miao	AGO3	Tajima’s D	0.557922
Miao	AGO3	Fay’s H	0.554868
Mongolian	AGO3	Fay’s H	0.374774
Mongolian	AGO3	Tajima’s D	0.600273
Mozabite	AGO3	Fay’s H	0.106923
Mozabite	AGO3	Tajima’s D	0.00671033
Naxi	AGO3	Fay’s H	0.234701
Naxi	AGO3	Tajima’s D	0.358942
Northern_Han	AGO3	Tajima’s D	0.187206
Northern_Han	AGO3	Fay’s H	0.276851
Orcadian	AGO3	Fay’s H	0.00144654
Orcadian	AGO3	Tajima’s D	0.000160726
Oroqen	AGO3	Tajima’s D	0.48005
Oroqen	AGO3	Fay’s H	0.644473
Palestinian	AGO3	Fay’s H	0.128862
Palestinian	AGO3	Tajima’s D	0.0180415
Papuan_Highlands	AGO3	Tajima’s D	0.722466
Papuan_Highlands	AGO3	Fay’s H	0.562985
Papuan_Sepik	AGO3	Fay’s H	0.616185
Papuan_Sepik	AGO3	Tajima’s D	0.25672
Pathan	AGO3	Tajima’s D	0.0448829
Pathan	AGO3	Fay’s H	0.210672
Pima	AGO3	Tajima’s D	0.230442
Pima	AGO3	Fay’s H	0.0804034
Russian	AGO3	Fay’s H	0.0445614
Russian	AGO3	Tajima’s D	0.0186443
San	AGO3	Tajima’s D	0.0775505
San	AGO3	Fay’s H	0.0702375
San	AGO3	Fay’s H	0.0702375
Sardinian	AGO3	Fay’s H	0.046691
Sardinian	AGO3	Tajima’s D	0.0178406
She	AGO3	Tajima’s D	0.28312
She	AGO3	Fay’s H	0.747539
Sindhi	AGO3	Tajima’s D	0.0124563
Sindhi	AGO3	Fay’s H	0.0612368
Surui	AGO3	Fay’s H	0.592197
Surui	AGO3	Tajima’s D	0.123317
Tu	AGO3	Fay’s H	0.0664202
Tu	AGO3	Tajima’s D	0.111223
Tujia	AGO3	Fay’s H	0.0905292
Tujia	AGO3	Tajima’s D	0.0740145
Tuscan	AGO3	Fay’s H	0.000883996
Tuscan	AGO3	Tajima’s D	0.00208944
Uygur	AGO3	Tajima’s D	0.757946
Uygur	AGO3	Fay’s H	0.518263
Xibo	AGO3	Tajima’s D	0.6194
Xibo	AGO3	Fay’s H	0.506771
Yakut	AGO3	Fay’s H	0.410897
Yakut	AGO3	Tajima’s D	0.26098
Yi	AGO3	Fay’s H	0.0342749
Yi	AGO3	Tajima’s D	0.271788
Yoruba	AGO3	Fay’s H	0.0219392
Yoruba	AGO3	Tajima’s D	0.02877
Adygei	AGO4	Tajima’s D	0.0271628
Adygei	AGO4	Fay’s H	0.162695
Balochi	AGO4	Fay’s H	0.174308
Balochi	AGO4	Tajima’s D	0.0322257
Bantu_Kenya	AGO4	Fay’s H	0.824969
Bantu_Kenya	AGO4	Tajima’s D	0.27882
Bantu_South_Africa	AGO4	Tajima’s D	0.15044
Bantu_South_Africa	AGO4	Fay’s H	0.272914
Basque	AGO4	Fay’s H	0.104593
Basque	AGO4	Tajima’s D	0.0403022
Bedouin	AGO4	Tajima’s D	0.00695142
Bedouin	AGO4	Fay’s H	0.148953
Bergamo_Italian	AGO4	Tajima’s D	0.0169165
Bergamo_Italian	AGO4	Fay’s H	0.110017
Biaka	AGO4	Tajima’s D	0.0183228
Biaka	AGO4	Fay’s H	0.432274
Bougainville	AGO4	Tajima’s D	0.237072
Bougainville	AGO4	Fay’s H	0.341624
Brahui	AGO4	Tajima’s D	0.0489814
Brahui	AGO4	Fay’s H	0.482983
Burusho	AGO4	Tajima’s D	0.104231
Burusho	AGO4	Fay’s H	0.571262
Cambodian	AGO4	Fay’s H	0.507092
Cambodian	AGO4	Tajima’s D	0.125568
Colombian	AGO4	Tajima’s D	0.584522
Colombian	AGO4	Fay’s H	0.568208
Dai	AGO4	Fay’s H	0.573552
Dai	AGO4	Tajima’s D	0.626271
Daur	AGO4	Fay’s H	0.770884
Daur	AGO4	Tajima’s D	0.16808
Druze	AGO4	Tajima’s D	0.0108892
Druze	AGO4	Fay’s H	0.123719
French	AGO4	Fay’s H	0.13722
French	AGO4	Tajima’s D	0.0124161
Han	AGO4	Fay’s H	0.50211
Han	AGO4	Tajima’s D	0.0815687
Hazara	AGO4	Tajima’s D	0.165347
Hazara	AGO4	Fay’s H	0.630651
Hezhen	AGO4	Tajima’s D	0.0439989
Hezhen	AGO4	Fay’s H	0.19689
Japanese	AGO4	Tajima’s D	0.126251
Japanese	AGO4	Fay’s H	0.505806
Kalash	AGO4	Tajima’s D	0.010166
Kalash	AGO4	Fay’s H	0.138305
Karitiana	AGO4	Tajima’s D	0.0069916
Karitiana	AGO4	Fay’s H	0.0254751
Lahu	AGO4	Fay’s H	0.234239
Lahu	AGO4	Tajima’s D	0.277695
Makrani	AGO4	Tajima’s D	0.0178808
Makrani	AGO4	Fay’s H	0.0943063
Mandenka	AGO4	Tajima’s D	0.025877
Mandenka	AGO4	Fay’s H	0.409933
Maya	AGO4	Fay’s H	0.419617
Maya	AGO4	Tajima’s D	0.255595
Mbuti	AGO4	Tajima’s D	0.130389
Mbuti	AGO4	Fay’s H	0.693213
Miao	AGO4	Fay’s H	0.798208
Miao	AGO4	Tajima’s D	0.217905
Mongolian	AGO4	Tajima’s D	0.164584
Mongolian	AGO4	Fay’s H	0.41596
Mozabite	AGO4	Fay’s H	0.27657
Mozabite	AGO4	Tajima’s D	0.0111303
Naxi	AGO4	Tajima’s D	0.217664
Naxi	AGO4	Fay’s H	0.500502
Northern_Han	AGO4	Fay’s H	0.308916
Northern_Han	AGO4	Tajima’s D	0.118094
Orcadian	AGO4	Fay’s H	0.387029
Orcadian	AGO4	Tajima’s D	0.00570579
Oroqen	AGO4	Tajima’s D	0.173705
Oroqen	AGO4	Fay’s H	0.74119
Palestinian	AGO4	Fay’s H	0.291879
Palestinian	AGO4	Tajima’s D	0.032306
Papuan_Highlands	AGO4	Fay’s H	0.217262
Papuan_Highlands	AGO4	Tajima’s D	0.130872
Papuan_Sepik	AGO4	Fay’s H	0.638928
Papuan_Sepik	AGO4	Tajima’s D	0.293527
Pathan	AGO4	Fay’s H	0.501547
Pathan	AGO4	Tajima’s D	0.0610359
Pima	AGO4	Fay’s H	0.238076
Pima	AGO4	Tajima’s D	0.375618
Russian	AGO4	Fay’s H	0.289348
Russian	AGO4	Tajima’s D	0.0287299
San	AGO4	Fay’s H	0.663238
San	AGO4	Tajima’s D	0.756017
Sardinian	AGO4	Tajima’s D	0.0144252
Sardinian	AGO4	Fay’s H	0.213806
She	AGO4	Fay’s H	0.82742
She	AGO4	Tajima’s D	0.238799
Sindhi	AGO4	Fay’s H	0.147627
Sindhi	AGO4	Tajima’s D	0.0167156
Surui	AGO4	Tajima’s D	0.0708402
Surui	AGO4	Fay’s H	0.0673042
Tu	AGO4	Fay’s H	0.328244
Tu	AGO4	Tajima’s D	0.101258
Tujia	AGO4	Fay’s H	0.245791
Tujia	AGO4	Tajima’s D	0.0591473
Tuscan	AGO4	Tajima’s D	0.00369671
Tuscan	AGO4	Fay’s H	0.0263993
Uygur	AGO4	Tajima’s D	0.284848
Uygur	AGO4	Fay’s H	0.717483
Xibo	AGO4	Tajima’s D	0.39149
Xibo	AGO4	Fay’s H	0.505123
Yakut	AGO4	Fay’s H	0.510347
Yakut	AGO4	Tajima’s D	0.0860289
Yi	AGO4	Tajima’s D	0.116165
Yi	AGO4	Fay’s H	0.11279
Yoruba	AGO4	Fay’s H	0.407763
Yoruba	AGO4	Tajima’s D	0.0656166
Adygei	CBX1	Tajima’s D	0.0946532
Adygei	CBX1	Fay’s H	0.196411
Bantu_Kenya	CBX1	Fay’s H	0.106214
Balochi	CBX1	Tajima’s D	0.421363
Bantu_Kenya	CBX1	Tajima’s D	0.0762283
Balochi	CBX1	Fay’s H	0.508911
Basque	CBX1	Tajima’s D	0.537693
Bantu_South_Africa	CBX1	Tajima’s D	0.864523
Bantu_South_Africa	CBX1	Fay’s H	0.605491
Basque	CBX1	Fay’s H	0.767702
Bedouin	CBX1	Fay’s H	0.534682
Bedouin	CBX1	Tajima’s D	0.444364
Bergamo_Italian	CBX1	Fay’s H	0.373675
Bergamo_Italian	CBX1	Tajima’s D	0.201108
Biaka	CBX1	Tajima’s D	0.402697
Bougainville	CBX1	Tajima’s D	0.584417
Biaka	CBX1	Fay’s H	0.26698
Bougainville	CBX1	Fay’s H	0.405467
Burusho	CBX1	Fay’s H	0.111633
Brahui	CBX1	Tajima’s D	0.203637
Brahui	CBX1	Fay’s H	0.250241
Burusho	CBX1	Tajima’s D	0.0586464
Cambodian	CBX1	Tajima’s D	0.142943
Cambodian	CBX1	Fay’s H	0.187861
Colombian	CBX1	Tajima’s D	0.189306
Colombian	CBX1	Fay’s H	0.292871
Dai	CBX1	Fay’s H	0.439547
Daur	CBX1	Fay’s H	0.176662
Dai	CBX1	Tajima’s D	0.355491
Daur	CBX1	Tajima’s D	0.175698
French	CBX1	Fay’s H	0.560212
Druze	CBX1	Fay’s H	0.643545
Druze	CBX1	Tajima’s D	0.407876
French	CBX1	Tajima’s D	0.318642
Han	CBX1	Tajima’s D	0.344653
Han	CBX1	Fay’s H	0.683767
Hazara	CBX1	Fay’s H	0.359104
Hazara	CBX1	Tajima’s D	0.136681
Hezhen	CBX1	Fay’s H	0.587669
Hezhen	CBX1	Tajima’s D	0.254456
Kalash	CBX1	Tajima’s D	0.0750241
Kalash	CBX1	Fay’s H	0.0814066
Japanese	CBX1	Tajima’s D	0.213993
Japanese	CBX1	Fay’s H	0.228805
Karitiana	CBX1	Fay’s H	0.119461
Lahu	CBX1	Tajima’s D	0.875843
Karitiana	CBX1	Tajima’s D	0.0572013
Lahu	CBX1	Fay’s H	0.592486
Mandenka	CBX1	Tajima’s D	0.726156
Makrani	CBX1	Fay’s H	0.49145
Mandenka	CBX1	Fay’s H	0.4204
Makrani	CBX1	Tajima’s D	0.40619
Mbuti	CBX1	Tajima’s D	0.499157
Maya	CBX1	Tajima’s D	0.0453998
Mbuti	CBX1	Fay’s H	0.358141
Maya	CBX1	Fay’s H	0.0758671
Miao	CBX1	Fay’s H	0.138849
Mongolian	CBX1	Tajima’s D	0.180034
Mongolian	CBX1	Fay’s H	0.163054
Miao	CBX1	Tajima’s D	0.111272
Mozabite	CBX1	Tajima’s D	0.231214
Naxi	CBX1	Tajima’s D	0.240727
Mozabite	CBX1	Fay’s H	0.443401
Naxi	CBX1	Fay’s H	0.351638
Orcadian	CBX1	Fay’s H	0.328757
Northern_Han	CBX1	Tajima’s D	0.236272
Northern_Han	CBX1	Fay’s H	0.519147
Orcadian	CBX1	Tajima’s D	0.117895
Palestinian	CBX1	Tajima’s D	0.408237
Oroqen	CBX1	Fay’s H	0.121749
Palestinian	CBX1	Fay’s H	0.630901
Oroqen	CBX1	Tajima’s D	0.066474
Papuan_Highlands	CBX1	Fay’s H	0.147278
Papuan_Highlands	CBX1	Tajima’s D	0.209538
Papuan_Sepik	CBX1	Tajima’s D	0.0439547
Papuan_Sepik	CBX1	Fay’s H	0.248796
Pima	CBX1	Fay’s H	0.228444
Pathan	CBX1	Fay’s H	0.498675
Pima	CBX1	Tajima’s D	0.299013
Pathan	CBX1	Tajima’s D	0.429311
San	CBX1	Fay’s H	0.58526
Russian	CBX1	Fay’s H	0.382466
San	CBX1	Tajima’s D	0.398001
Russian	CBX1	Tajima’s D	0.193039
Sindhi	CBX1	Tajima’s D	0.336464
She	CBX1	Tajima’s D	0.920761
Sardinian	CBX1	Tajima’s D	0.188704
Sindhi	CBX1	Fay’s H	0.372832
Sardinian	CBX1	Fay’s H	0.466763
She	CBX1	Fay’s H	0.825747
Surui	CBX1	Tajima’s D	0.553468
Tu	CBX1	Tajima’s D	0.279143
Tu	CBX1	Fay’s H	0.228324
Surui	CBX1	Fay’s H	0.467606
Tujia	CBX1	Fay’s H	0.213873
Tuscan	CBX1	Tajima’s D	0.142221
Tuscan	CBX1	Fay’s H	0.540703
Tujia	CBX1	Tajima’s D	0.173049
Xibo	CBX1	Fay’s H	0.558526
Xibo	CBX1	Tajima’s D	0.714716
Uygur	CBX1	Fay’s H	0.439908
Uygur	CBX1	Tajima’s D	0.516257
Yi	CBX1	Tajima’s D	0.378613
Yakut	CBX1	Fay’s H	0.142582
Yi	CBX1	Fay’s H	0.232057
Yakut	CBX1	Tajima’s D	0.0722543
Yoruba	CBX1	Tajima’s D	0.742052
Yoruba	CBX1	Fay’s H	0.545882
Adygei	CBX3	Fay’s H	0.121723
Adygei	CBX3	Tajima’s D	0.0268469
Balochi	CBX3	Fay’s H	0.108708
Balochi	CBX3	Tajima’s D	0.0186105
Bantu_Kenya	CBX3	Tajima’s D	0.156429
Bantu_Kenya	CBX3	Fay’s H	0.342848
Bantu_South_Africa	CBX3	Fay’s H	0.5326
Bantu_South_Africa	CBX3	Tajima’s D	0.0961333
Bedouin	CBX3	Tajima’s D	0.0406162
Basque	CBX3	Fay’s H	0.110657
Basque	CBX3	Tajima’s D	0.0347689
Bedouin	CBX3	Fay’s H	0.217982
Biaka	CBX3	Tajima’s D	0.0121345
Biaka	CBX3	Fay’s H	0.423577
Bergamo_Italian	CBX3	Tajima’s D	0.0091795
Bergamo_Italian	CBX3	Fay’s H	0.108205
Bougainville	CBX3	Fay’s H	0.236529
Bougainville	CBX3	Tajima’s D	0.128765
Burusho	CBX3	Fay’s H	0.117384
Brahui	CBX3	Fay’s H	0.0621188
Brahui	CBX3	Tajima’s D	0.0110657
Burusho	CBX3	Tajima’s D	0.0541968
Colombian	CBX3	Tajima’s D	0.278906
Colombian	CBX3	Fay’s H	0.434077
Cambodian	CBX3	Fay’s H	0.863188
Cambodian	CBX3	Tajima’s D	0.524804
Dai	CBX3	Fay’s H	0.680792
Dai	CBX3	Tajima’s D	0.2989
Druze	CBX3	Fay’s H	0.0552028
Daur	CBX3	Fay’s H	0.748633
Druze	CBX3	Tajima’s D	0.00421251
Daur	CBX3	Tajima’s D	0.346432
French	CBX3	Fay’s H	0.0369695
French	CBX3	Tajima’s D	0.0075448
Hazara	CBX3	Tajima’s D	0.026784
Han	CBX3	Fay’s H	0.716378
Han	CBX3	Tajima’s D	0.186734
Hazara	CBX3	Fay’s H	0.159761
Hezhen	CBX3	Fay’s H	0.64596
Japanese	CBX3	Tajima’s D	0.246715
Hezhen	CBX3	Tajima’s D	0.216787
Japanese	CBX3	Fay’s H	0.593147
Kalash	CBX3	Tajima’s D	0.0063502
Kalash	CBX3	Fay’s H	0.123798
Lahu	CBX3	Fay’s H	0.591386
Karitiana	CBX3	Tajima’s D	0.304621
Karitiana	CBX3	Fay’s H	0.37636
Lahu	CBX3	Tajima’s D	0.699466
Mandenka	CBX3	Tajima’s D	0.0410563
Makrani	CBX3	Fay’s H	0.0996542
Mandenka	CBX3	Fay’s H	0.103175
Makrani	CBX3	Tajima’s D	0.00886514
Maya	CBX3	Tajima’s D	0.539704
Maya	CBX3	Fay’s H	0.629236
Mbuti	CBX3	Fay’s H	0.386734
Miao	CBX3	Tajima’s D	0.370198
Mbuti	CBX3	Tajima’s D	0.0690349
Miao	CBX3	Fay’s H	0.744797
Mongolian	CBX3	Fay’s H	0.385539
Mongolian	CBX3	Tajima’s D	0.133543
Mozabite	CBX3	Fay’s H	0.0831185
Naxi	CBX3	Fay’s H	0.721723
Naxi	CBX3	Tajima’s D	0.495567
Mozabite	CBX3	Tajima’s D	0.0313738
Orcadian	CBX3	Fay’s H	0.00502986
Orcadian	CBX3	Tajima’s D	0.00113172
Northern_Han	CBX3	Fay’s H	0.318516
Northern_Han	CBX3	Tajima’s D	0.207671
Oroqen	CBX3	Tajima’s D	0.381892
Oroqen	CBX3	Fay’s H	0.54266
Papuan_Highlands	CBX3	Tajima’s D	0.0604213
Papuan_Highlands	CBX3	Fay’s H	0.154857
Palestinian	CBX3	Tajima’s D	0.0270984
Palestinian	CBX3	Fay’s H	0.185791
Pathan	CBX3	Tajima’s D	0.0235146
Papuan_Sepik	CBX3	Fay’s H	0.331405
Papuan_Sepik	CBX3	Tajima’s D	0.570198
Pathan	CBX3	Fay’s H	0.125495
Pima	CBX3	Tajima’s D	0.574536
Pima	CBX3	Fay’s H	0.564791
San	CBX3	Tajima’s D	0.662685
San	CBX3	Fay’s H	0.338887
Russian	CBX3	Tajima’s D	0.00892801
Russian	CBX3	Fay’s H	0.0321283
Sardinian	CBX3	Fay’s H	0.0462748
Sardinian	CBX3	Tajima’s D	0.0198051
She	CBX3	Fay’s H	0.355549
Sindhi	CBX3	Tajima’s D	0.019868
She	CBX3	Tajima’s D	0.325181
Sindhi	CBX3	Fay’s H	0.0657026
Tu	CBX3	Fay’s H	0.497139
Surui	CBX3	Fay’s H	0.135052
Surui	CBX3	Tajima’s D	0.147564
Tu	CBX3	Tajima’s D	0.166426
Tujia	CBX3	Tajima’s D	0.361899
Tujia	CBX3	Fay’s H	0.743037
Uygur	CBX3	Fay’s H	0.534989
Tuscan	CBX3	Tajima’s D	0.0239547
Tuscan	CBX3	Fay’s H	0.0675259
Uygur	CBX3	Tajima’s D	0.0748192
Xibo	CBX3	Tajima’s D	0.19585
Yakut	CBX3	Tajima’s D	0.0766426
Yakut	CBX3	Fay’s H	0.267903
Xibo	CBX3	Fay’s H	0.34857
Yi	CBX3	Fay’s H	0.570638
Yi	CBX3	Tajima’s D	0.259855
Yoruba	CBX3	Fay’s H	0.155297
Yoruba	CBX3	Tajima’s D	0.0298648
Adygei	CDK2AP1	Fay’s H	0.21442
Adygei	CDK2AP1	Tajima’s D	0.183552
Balochi	CDK2AP1	Fay’s H	0.199399
Bantu_Kenya	CDK2AP1	Fay’s H	0.0165227
Balochi	CDK2AP1	Tajima’s D	0.161923
Bantu_Kenya	CDK2AP1	Tajima’s D	0.0476906
Basque	CDK2AP1	Fay’s H	0.04003
Bantu_South_Africa	CDK2AP1	Tajima’s D	0.0817124
Bantu_South_Africa	CDK2AP1	Fay’s H	0.092377
Basque	CDK2AP1	Tajima’s D	0.0219302
Bedouin	CDK2AP1	Tajima’s D	0.116035
Bedouin	CDK2AP1	Fay’s H	0.115959
Biaka	CDK2AP1	Tajima’s D	0.438979
Bergamo_Italian	CDK2AP1	Tajima’s D	0.0562523
Bergamo_Italian	CDK2AP1	Fay’s H	0.0615096
Biaka	CDK2AP1	Fay’s H	0.059632
Brahui	CDK2AP1	Fay’s H	0.141044
Brahui	CDK2AP1	Tajima’s D	0.132707
Bougainville	CDK2AP1	Tajima’s D	0.74172
Bougainville	CDK2AP1	Fay’s H	0.646639
Burusho	CDK2AP1	Fay’s H	0.034172
Cambodian	CDK2AP1	Tajima’s D	0.0328201
Cambodian	CDK2AP1	Fay’s H	0.0357492
Burusho	CDK2AP1	Tajima’s D	0.0214795
Colombian	CDK2AP1	Tajima’s D	0.53451
Colombian	CDK2AP1	Fay’s H	0.302441
Daur	CDK2AP1	Tajima’s D	0.0859181
Dai	CDK2AP1	Tajima’s D	0.358468
Dai	CDK2AP1	Fay’s H	0.285317
Daur	CDK2AP1	Fay’s H	0.0253849
Druze	CDK2AP1	Fay’s H	0.0555764
French	CDK2AP1	Fay’s H	0.199174
French	CDK2AP1	Tajima’s D	0.0979347
Druze	CDK2AP1	Tajima’s D	0.0107398
Hazara	CDK2AP1	Fay’s H	0.0680436
Han	CDK2AP1	Fay’s H	0.39662
Han	CDK2AP1	Tajima’s D	0.398198
Hazara	CDK2AP1	Tajima’s D	0.0892978
Hezhen	CDK2AP1	Tajima’s D	0.0856928
Hezhen	CDK2AP1	Fay’s H	0.111453
Japanese	CDK2AP1	Tajima’s D	0.296433
Japanese	CDK2AP1	Fay’s H	0.309275
Kalash	CDK2AP1	Fay’s H	0.523019
Kalash	CDK2AP1	Tajima’s D	0.13113
Karitiana	CDK2AP1	Tajima’s D	0.415997
Lahu	CDK2AP1	Fay’s H	0.20353
Karitiana	CDK2AP1	Fay’s H	0.314082
Lahu	CDK2AP1	Tajima’s D	0.306496
Makrani	CDK2AP1	Fay’s H	0.158994
Makrani	CDK2AP1	Tajima’s D	0.0947803
Mandenka	CDK2AP1	Tajima’s D	0.123995
Mandenka	CDK2AP1	Fay’s H	0.0505445
Maya	CDK2AP1	Tajima’s D	0.0826887
Mbuti	CDK2AP1	Fay’s H	0.00638378
Maya	CDK2AP1	Fay’s H	0.144574
Mbuti	CDK2AP1	Tajima’s D	0.00976342
Miao	CDK2AP1	Fay’s H	0.0745024
Miao	CDK2AP1	Tajima’s D	0.0425836
Mongolian	CDK2AP1	Tajima’s D	0.0570034
Mozabite	CDK2AP1	Fay’s H	0.110402
Mongolian	CDK2AP1	Fay’s H	0.0751784
Mozabite	CDK2AP1	Tajima’s D	0.160571
Northern_Han	CDK2AP1	Tajima’s D	0.26932
Naxi	CDK2AP1	Tajima’s D	0.499287
Northern_Han	CDK2AP1	Fay’s H	0.189185
Naxi	CDK2AP1	Fay’s H	0.4181
Orcadian	CDK2AP1	Tajima’s D	0.104394
Orcadian	CDK2AP1	Fay’s H	0.193241
Oroqen	CDK2AP1	Tajima’s D	0.185054
Oroqen	CDK2AP1	Fay’s H	0.178596
Papuan_Highlands	CDK2AP1	Fay’s H	0.235599
Palestinian	CDK2AP1	Tajima’s D	0.0518964
Palestinian	CDK2AP1	Fay’s H	0.0526474
Papuan_Highlands	CDK2AP1	Tajima’s D	0.143147
Papuan_Sepik	CDK2AP1	Fay’s H	0.118363
Papuan_Sepik	CDK2AP1	Tajima’s D	0.147052
Pathan	CDK2AP1	Tajima’s D	0.0989861
Pima	CDK2AP1	Fay’s H	0.162073
Pima	CDK2AP1	Tajima’s D	0.0579046
Pathan	CDK2AP1	Fay’s H	0.219226
San	CDK2AP1	Tajima’s D	0.935411
Russian	CDK2AP1	Fay’s H	0.158693
San	CDK2AP1	Fay’s H	0.413218
Russian	CDK2AP1	Tajima’s D	0.20338
She	CDK2AP1	Fay’s H	0.14157
Sardinian	CDK2AP1	Tajima’s D	0.112805
She	CDK2AP1	Tajima’s D	0.193766
Sardinian	CDK2AP1	Fay’s H	0.116786
Sindhi	CDK2AP1	Fay’s H	0.181374
Sindhi	CDK2AP1	Tajima’s D	0.0995869
Tu	CDK2AP1	Tajima’s D	0.506046
Surui	CDK2AP1	Tajima’s D	0.857229
Surui	CDK2AP1	Fay’s H	0.538641
Tu	CDK2AP1	Fay’s H	0.43973
Tujia	CDK2AP1	Fay’s H	0.364852
Tuscan	CDK2AP1	Tajima’s D	0.0510702
Tujia	CDK2AP1	Tajima’s D	0.554713
Tuscan	CDK2AP1	Fay’s H	0.0395043
Uygur	CDK2AP1	Fay’s H	0.0636876
Uygur	CDK2AP1	Tajima’s D	0.0907247
Xibo	CDK2AP1	Tajima’s D	0.105745
Xibo	CDK2AP1	Fay’s H	0.139241
Yakut	CDK2AP1	Fay’s H	0.185805
Yakut	CDK2AP1	Tajima’s D	0.152159
Yoruba	CDK2AP1	Tajima’s D	0.0324446
Yi	CDK2AP1	Tajima’s D	0.182426
Yi	CDK2AP1	Fay’s H	0.140744
Yoruba	CDK2AP1	Fay’s H	0.00525723
Adygei	CHD3	Tajima’s D	0.0484104
Adygei	CHD3	Fay’s H	0.192919
Bantu_Kenya	CHD3	Tajima’s D	0.0503372
Bantu_Kenya	CHD3	Fay’s H	0.101156
Balochi	CHD3	Fay’s H	0.645472
Balochi	CHD3	Tajima’s D	0.194003
Basque	CHD3	Tajima’s D	0.0423892
Bantu_South_Africa	CHD3	Tajima’s D	0.0657514
Bantu_South_Africa	CHD3	Fay’s H	0.143786
Basque	CHD3	Fay’s H	0.163174
Bergamo_Italian	CHD3	Tajima’s D	0.0573218
Bergamo_Italian	CHD3	Fay’s H	0.118979
Bedouin	CHD3	Tajima’s D	0.098025
Bedouin	CHD3	Fay’s H	0.430154
Biaka	CHD3	Fay’s H	0.126204
Bougainville	CHD3	Fay’s H	0.124518
Brahui	CHD3	Fay’s H	0.209176
Biaka	CHD3	Tajima’s D	0.320207
Bougainville	CHD3	Tajima’s D	0.124037
Brahui	CHD3	Tajima’s D	0.0998314
Cambodian	CHD3	Fay’s H	0.342245
Burusho	CHD3	Tajima’s D	0.117052
Burusho	CHD3	Fay’s H	0.595857
Cambodian	CHD3	Tajima’s D	0.146676
Dai	CHD3	Tajima’s D	0.242293
Colombian	CHD3	Fay’s H	0.0604528
Colombian	CHD3	Tajima’s D	0.0634634
Dai	CHD3	Fay’s H	0.410525
Druze	CHD3	Tajima’s D	0.129094
Druze	CHD3	Fay’s H	0.227481
Daur	CHD3	Tajima’s D	0.078396
Daur	CHD3	Fay’s H	0.283357
Han	CHD3	Fay’s H	0.74157
French	CHD3	Tajima’s D	0.0446773
Han	CHD3	Tajima’s D	0.214114
French	CHD3	Fay’s H	0.155588
Hazara	CHD3	Fay’s H	0.489282
Hezhen	CHD3	Tajima’s D	0.227119
Hezhen	CHD3	Fay’s H	0.46604
Hazara	CHD3	Tajima’s D	0.139692
Kalash	CHD3	Fay’s H	0.201951
Japanese	CHD3	Fay’s H	0.54829
Kalash	CHD3	Tajima’s D	0.0652697
Japanese	CHD3	Tajima’s D	0.181599
Lahu	CHD3	Fay’s H	0.209056
Lahu	CHD3	Tajima’s D	0.11368
Karitiana	CHD3	Tajima’s D	0.617172
Karitiana	CHD3	Fay’s H	0.429311
Makrani	CHD3	Tajima’s D	0.111753
Makrani	CHD3	Fay’s H	0.485549
Mandenka	CHD3	Fay’s H	0.0822495
Mandenka	CHD3	Tajima’s D	0.129937
Mbuti	CHD3	Tajima’s D	0.0220376
Mbuti	CHD3	Fay’s H	0.0670761
Maya	CHD3	Fay’s H	0.203276
Maya	CHD3	Tajima’s D	0.122953
Miao	CHD3	Fay’s H	0.465077
Miao	CHD3	Tajima’s D	0.508791
Mongolian	CHD3	Fay’s H	0.0650289
Mongolian	CHD3	Tajima’s D	0.0264933
Northern_Han	CHD3	Fay’s H	0.0458815
Mozabite	CHD3	Fay’s H	0.145713
Mozabite	CHD3	Tajima’s D	0.0781551
Naxi	CHD3	Fay’s H	0.633791
Northern_Han	CHD3	Tajima’s D	0.0208333
Naxi	CHD3	Tajima’s D	0.478203
Oroqen	CHD3	Fay’s H	0.72158
Orcadian	CHD3	Tajima’s D	0.166546
Oroqen	CHD3	Tajima’s D	0.526975
Orcadian	CHD3	Fay’s H	0.204239
Papuan_Highlands	CHD3	Fay’s H	0.178107
Papuan_Highlands	CHD3	Tajima’s D	0.148964
Palestinian	CHD3	Fay’s H	0.543112
Palestinian	CHD3	Tajima’s D	0.134995
Papuan_Sepik	CHD3	Tajima’s D	0.267341
Papuan_Sepik	CHD3	Fay’s H	0.206407
Pathan	CHD3	Fay’s H	0.290703
Pathan	CHD3	Tajima’s D	0.095737
Russian	CHD3	Tajima’s D	0.0991089
Pima	CHD3	Tajima’s D	0.19593
Pima	CHD3	Fay’s H	0.44039
Russian	CHD3	Fay’s H	0.143184
Sardinian	CHD3	Fay’s H	0.213752
San	CHD3	Tajima’s D	0.837066
Sardinian	CHD3	Tajima’s D	0.066474
San	CHD3	Fay’s H	0.424374
Sindhi	CHD3	Fay’s H	0.785645
Sindhi	CHD3	Tajima’s D	0.168955
She	CHD3	Fay’s H	0.149205
She	CHD3	Tajima’s D	0.0857418
Surui	CHD3	Tajima’s D	0.0726156
Tu	CHD3	Fay’s H	0.102601
Tu	CHD3	Tajima’s D	0.0623796
Surui	CHD3	Fay’s H	0.248555
Tujia	CHD3	Tajima’s D	0.131021
Tuscan	CHD3	Fay’s H	0.204841
Tuscan	CHD3	Tajima’s D	0.0979046
Tujia	CHD3	Fay’s H	0.0811657
Uygur	CHD3	Tajima’s D	0.142461
Uygur	CHD3	Fay’s H	0.352481
Xibo	CHD3	Tajima’s D	0.148724
Xibo	CHD3	Fay’s H	0.636561
Yakut	CHD3	Tajima’s D	0.100915
Yi	CHD3	Tajima’s D	0.554191
Yi	CHD3	Fay’s H	0.597303
Yakut	CHD3	Fay’s H	0.180515
Yoruba	CHD3	Fay’s H	0.0376927
Yoruba	CHD3	Tajima’s D	0.179311
Adygei	CHD4	Fay’s H	0.0799099
Balochi	CHD4	Fay’s H	0.0482914
Balochi	CHD4	Tajima’s D	0.0325948
Adygei	CHD4	Tajima’s D	0.0331956
Bantu_South_Africa	CHD4	Fay’s H	0.198798
Bantu_Kenya	CHD4	Fay’s H	0.587983
Bantu_Kenya	CHD4	Tajima’s D	0.4365
Bantu_South_Africa	CHD4	Tajima’s D	0.136538
Basque	CHD4	Fay’s H	0.165152
Basque	CHD4	Tajima’s D	0.121066
Bergamo_Italian	CHD4	Tajima’s D	0.0358994
Bedouin	CHD4	Fay’s H	0.104093
Bedouin	CHD4	Tajima’s D	0.0310928
Bergamo_Italian	CHD4	Fay’s H	0.113256
Biaka	CHD4	Fay’s H	0.212317
Bougainville	CHD4	Fay’s H	0.251971
Biaka	CHD4	Tajima’s D	0.134585
Bougainville	CHD4	Tajima’s D	0.104093
Burusho	CHD4	Tajima’s D	0.0779572
Burusho	CHD4	Fay’s H	0.187608
Brahui	CHD4	Fay’s H	0.0168231
Brahui	CHD4	Tajima’s D	0.0612843
Colombian	CHD4	Fay’s H	0.334285
Cambodian	CHD4	Tajima’s D	0.244987
Colombian	CHD4	Tajima’s D	0.207661
Cambodian	CHD4	Fay’s H	0.329328
Dai	CHD4	Tajima’s D	0.0460383
Dai	CHD4	Fay’s H	0.107323
Druze	CHD4	Fay’s H	0.0986857
Daur	CHD4	Tajima’s D	0.177544
Daur	CHD4	Fay’s H	0.22178
Druze	CHD4	Tajima’s D	0.0330454
Han	CHD4	Tajima’s D	0.0727
French	CHD4	Fay’s H	0.0215546
Han	CHD4	Fay’s H	0.189786
French	CHD4	Tajima’s D	0.022531
Hezhen	CHD4	Tajima’s D	0.0253098
Hezhen	CHD4	Fay’s H	0.0576793
Hazara	CHD4	Tajima’s D	0.0772813
Hazara	CHD4	Fay’s H	0.176718
Japanese	CHD4	Tajima’s D	0.216748
Japanese	CHD4	Fay’s H	0.532182
Kalash	CHD4	Tajima’s D	0.0547503
Karitiana	CHD4	Fay’s H	0.383477
Karitiana	CHD4	Tajima’s D	0.0847916
Kalash	CHD4	Fay’s H	0.0633121
Lahu	CHD4	Fay’s H	0.532632
Makrani	CHD4	Fay’s H	0.0153962
Lahu	CHD4	Tajima’s D	0.321893
Makrani	CHD4	Tajima’s D	0.00292903
Mandenka	CHD4	Fay’s H	0.809763
Maya	CHD4	Fay’s H	0.0600826
Mandenka	CHD4	Tajima’s D	0.43605
Maya	CHD4	Tajima’s D	0.0139692
Miao	CHD4	Tajima’s D	0.185655
Mbuti	CHD4	Fay’s H	0.391588
Mbuti	CHD4	Tajima’s D	0.25445
Miao	CHD4	Fay’s H	0.230116
Mongolian	CHD4	Fay’s H	0.174465
Mongolian	CHD4	Tajima’s D	0.0991363
Mozabite	CHD4	Fay’s H	0.263425
Naxi	CHD4	Fay’s H	0.79617
Mozabite	CHD4	Tajima’s D	0.0947803
Naxi	CHD4	Tajima’s D	0.497184
Orcadian	CHD4	Tajima’s D	0.119264
Northern_Han	CHD4	Tajima’s D	0.0747278
Orcadian	CHD4	Fay’s H	0.220503
Northern_Han	CHD4	Fay’s H	0.104619
Palestinian	CHD4	Tajima’s D	0.0467142
Oroqen	CHD4	Tajima’s D	0.339617
Oroqen	CHD4	Fay’s H	0.569433
Palestinian	CHD4	Fay’s H	0.199249
Papuan_Highlands	CHD4	Fay’s H	0.0368006
Papuan_Highlands	CHD4	Tajima’s D	0.0171235
Papuan_Sepik	CHD4	Fay’s H	0.298986
Pathan	CHD4	Fay’s H	0.0286143
Pathan	CHD4	Tajima’s D	0.0178746
Papuan_Sepik	CHD4	Tajima’s D	0.258881
Russian	CHD4	Tajima’s D	0.078558
Pima	CHD4	Tajima’s D	0.00766053
Pima	CHD4	Fay’s H	0.0192264
Russian	CHD4	Fay’s H	0.159369
Sardinian	CHD4	Fay’s H	0.0434848
San	CHD4	Tajima’s D	0.216373
San	CHD4	Fay’s H	0.277431
Sardinian	CHD4	Tajima’s D	0.00758543
She	CHD4	Fay’s H	0.635524
She	CHD4	Tajima’s D	0.284716
Surui	CHD4	Tajima’s D	0.0607585
Sindhi	CHD4	Tajima’s D	0.0819377
Surui	CHD4	Fay’s H	0.090875
Sindhi	CHD4	Fay’s H	0.069095
Tu	CHD4	Fay’s H	0.10169
Tu	CHD4	Tajima’s D	0.0322944
Tujia	CHD4	Fay’s H	0.673902
Tujia	CHD4	Tajima’s D	0.429966
Uygur	CHD4	Fay’s H	0.220503
Tuscan	CHD4	Fay’s H	0.0106647
Tuscan	CHD4	Tajima’s D	0.0182501
Uygur	CHD4	Tajima’s D	0.114833
Yakut	CHD4	Fay’s H	0.117837
Xibo	CHD4	Tajima’s D	0.0169733
Xibo	CHD4	Fay’s H	0.154863
Yakut	CHD4	Tajima’s D	0.0631618
Yi	CHD4	Fay’s H	0.470146
Yi	CHD4	Tajima’s D	0.304919
Yoruba	CHD4	Fay’s H	0.830567
Yoruba	CHD4	Tajima’s D	0.455877
Adygei	CHD5	Tajima’s D	0.111785
Adygei	CHD5	Fay’s H	0.0385744
Balochi	CHD5	Fay’s H	0.0869932
Balochi	CHD5	Tajima’s D	0.217664
Bantu_Kenya	CHD5	Fay’s H	0.346205
Bantu_Kenya	CHD5	Tajima’s D	0.346366
Bantu_South_Africa	CHD5	Tajima’s D	0.0921365
Bantu_South_Africa	CHD5	Fay’s H	0.0333909
Basque	CHD5	Fay’s H	0.0245912
Basque	CHD5	Tajima’s D	0.0270422
Bedouin	CHD5	Fay’s H	0.0698758
Bedouin	CHD5	Tajima’s D	0.108932
Bergamo_Italian	CHD5	Fay’s H	0.0390967
Bergamo_Italian	CHD5	Tajima’s D	0.112428
Biaka	CHD5	Tajima’s D	0.264676
Biaka	CHD5	Fay’s H	0.238639
Bougainville	CHD5	Tajima’s D	0.235746
Bougainville	CHD5	Fay’s H	0.316149
Brahui	CHD5	Fay’s H	0.0682686
Brahui	CHD5	Tajima’s D	0.162695
Burusho	CHD5	Fay’s H	0.0413067
Burusho	CHD5	Tajima’s D	0.0403423
Cambodian	CHD5	Tajima’s D	0.135251
Cambodian	CHD5	Fay’s H	0.133443
Colombian	CHD5	Tajima’s D	0.44469
Colombian	CHD5	Fay’s H	0.195564
Dai	CHD5	Tajima’s D	0.129023
Dai	CHD5	Fay’s H	0.107405
Daur	CHD5	Fay’s H	0.0858279
Daur	CHD5	Tajima’s D	0.0945875
Druze	CHD5	Fay’s H	0.0366858
Druze	CHD5	Tajima’s D	0.0720858
French	CHD5	Fay’s H	0.0381725
French	CHD5	Tajima’s D	0.0865512
Han	CHD5	Tajima’s D	0.11066
Han	CHD5	Fay’s H	0.12396
Hazara	CHD5	Fay’s H	0.0202515
Hazara	CHD5	Tajima’s D	0.0483385
Hezhen	CHD5	Fay’s H	0.10178
Hezhen	CHD5	Tajima’s D	0.147667
Japanese	CHD5	Tajima’s D	0.150882
Japanese	CHD5	Fay’s H	0.155342
Kalash	CHD5	Tajima’s D	0.0333507
Kalash	CHD5	Fay’s H	0.0589866
Karitiana	CHD5	Fay’s H	0.362599
Karitiana	CHD5	Tajima’s D	0.538956
Lahu	CHD5	Tajima’s D	0.341263
Lahu	CHD5	Fay’s H	0.0965966
Makrani	CHD5	Tajima’s D	0.104111
Makrani	CHD5	Fay’s H	0.0341946
Mandenka	CHD5	Tajima’s D	0.482581
Mandenka	CHD5	Fay’s H	0.268976
Maya	CHD5	Fay’s H	0.0895648
Maya	CHD5	Tajima’s D	0.189537
Mbuti	CHD5	Tajima’s D	0.352754
Mbuti	CHD5	Fay’s H	0.343392
Miao	CHD5	Fay’s H	0.185679
Miao	CHD5	Tajima’s D	0.573914
Mongolian	CHD5	Tajima’s D	0.233696
Mongolian	CHD5	Fay’s H	0.339776
Mozabite	CHD5	Tajima’s D	0.137863
Mozabite	CHD5	Fay’s H	0.0760236
Naxi	CHD5	Tajima’s D	0.211195
Naxi	CHD5	Fay’s H	0.191104
Northern_Han	CHD5	Tajima’s D	0.256359
Northern_Han	CHD5	Fay’s H	0.130751
Orcadian	CHD5	Tajima’s D	0.0300559
Orcadian	CHD5	Fay’s H	0.0225419
Oroqen	CHD5	Fay’s H	0.0709206
Oroqen	CHD5	Tajima’s D	0.0802025
Palestinian	CHD5	Tajima’s D	0.200747
Palestinian	CHD5	Fay’s H	0.172178
Papuan_Highlands	CHD5	Fay’s H	0.138265
Papuan_Highlands	CHD5	Tajima’s D	0.194158
Papuan_Sepik	CHD5	Fay’s H	0.458633
Papuan_Sepik	CHD5	Tajima’s D	0.658175
Pathan	CHD5	Fay’s H	0.0634468
Pathan	CHD5	Tajima’s D	0.148712
Pima	CHD5	Fay’s H	0.156387
Pima	CHD5	Tajima’s D	0.459356
Russian	CHD5	Fay’s H	0.0652148
Russian	CHD5	Tajima’s D	0.0959135
San	CHD5	Fay’s H	0.272994
San	CHD5	Tajima’s D	0.324185
San	CHD5	Fay’s H	0.272994
Sardinian	CHD5	Tajima’s D	0.0414674
Sardinian	CHD5	Fay’s H	0.0106079
She	CHD5	Tajima’s D	0.265159
She	CHD5	Fay’s H	0.147949
Sindhi	CHD5	Tajima’s D	0.030538
Sindhi	CHD5	Fay’s H	0.0364447
Surui	CHD5	Tajima’s D	0.27203
Surui	CHD5	Fay’s H	0.268052
Tu	CHD5	Tajima’s D	0.0745771
Tu	CHD5	Fay’s H	0.12617
Tujia	CHD5	Fay’s H	0.158637
Tujia	CHD5	Tajima’s D	0.313618
Tuscan	CHD5	Tajima’s D	0.056857
Tuscan	CHD5	Fay’s H	0.0346366
Uygur	CHD5	Fay’s H	0.0208944
Uygur	CHD5	Tajima’s D	0.0501065
Xibo	CHD5	Fay’s H	0.119098
Xibo	CHD5	Tajima’s D	0.16587
Yakut	CHD5	Fay’s H	0.0579419
Yakut	CHD5	Tajima’s D	0.105758
Yi	CHD5	Tajima’s D	0.167678
Yi	CHD5	Fay’s H	0.133122
Yoruba	CHD5	Tajima’s D	0.172741
Yoruba	CHD5	Fay’s H	0.288946
Adygei	DDX4	Tajima’s D	0.154787
Adygei	DDX4	Fay’s H	0.12039
Balochi	DDX4	Fay’s H	0.0869302
Balochi	DDX4	Tajima’s D	0.117634
Bantu_Kenya	DDX4	Tajima’s D	0.103522
Bantu_South_Africa	DDX4	Tajima’s D	0.286258
Bantu_Kenya	DDX4	Fay’s H	0.247506
Bantu_South_Africa	DDX4	Fay’s H	0.00435478
Basque	DDX4	Fay’s H	0.206218
Bedouin	DDX4	Tajima’s D	0.0108043
Bedouin	DDX4	Fay’s H	0.0540764
Basque	DDX4	Tajima’s D	0.225787
Bergamo_Italian	DDX4	Tajima’s D	0.125572
Bergamo_Italian	DDX4	Fay’s H	0.145086
Biaka	DDX4	Fay’s H	0.38967
Biaka	DDX4	Tajima’s D	0.368613
Bougainville	DDX4	Tajima’s D	0.242986
Bougainville	DDX4	Fay’s H	0.0754093
Brahui	DDX4	Tajima’s D	0.213164
Burusho	DDX4	Tajima’s D	0.0559506
Burusho	DDX4	Fay’s H	0.0437683
Brahui	DDX4	Fay’s H	0.108814
Cambodian	DDX4	Fay’s H	0.381732
Cambodian	DDX4	Tajima’s D	0.712971
Colombian	DDX4	Fay’s H	0.702497
Colombian	DDX4	Tajima’s D	0.685243
Dai	DDX4	Fay’s H	0.304118
Daur	DDX4	Fay’s H	0.466347
Dai	DDX4	Tajima’s D	0.813627
Daur	DDX4	Tajima’s D	0.557742
Druze	DDX4	Tajima’s D	0.00644948
Druze	DDX4	Fay’s H	0.0457527
French	DDX4	Fay’s H	0.141613
French	DDX4	Tajima’s D	0.125737
Han	DDX4	Fay’s H	0.267736
Han	DDX4	Tajima’s D	0.604597
Hazara	DDX4	Tajima’s D	0.251144
Hazara	DDX4	Fay’s H	0.183121
Hezhen	DDX4	Tajima’s D	0.488396
Hezhen	DDX4	Fay’s H	0.283474
Japanese	DDX4	Tajima’s D	0.801113
Kalash	DDX4	Fay’s H	0.0443195
Japanese	DDX4	Fay’s H	0.56105
Kalash	DDX4	Tajima’s D	0.10479
Karitiana	DDX4	Tajima’s D	0.556529
Karitiana	DDX4	Fay’s H	0.579461
Makrani	DDX4	Tajima’s D	0.227551
Lahu	DDX4	Fay’s H	0.337412
Lahu	DDX4	Tajima’s D	0.58117
Makrani	DDX4	Fay’s H	0.124359
Maya	DDX4	Tajima’s D	0.63701
Maya	DDX4	Fay’s H	0.0894659
Mandenka	DDX4	Fay’s H	0.11576
Mandenka	DDX4	Tajima’s D	0.147236
Miao	DDX4	Fay’s H	0.227771
Miao	DDX4	Tajima’s D	0.565294
Mbuti	DDX4	Tajima’s D	0.156937
Mbuti	DDX4	Fay’s H	0.274682
Mongolian	DDX4	Tajima’s D	0.82195
Mongolian	DDX4	Fay’s H	0.762251
Naxi	DDX4	Tajima’s D	0.349099
Mozabite	DDX4	Tajima’s D	0.152252
Mozabite	DDX4	Fay’s H	0.334877
Naxi	DDX4	Fay’s H	0.183838
Orcadian	DDX4	Fay’s H	0.0350587
Northern_Han	DDX4	Fay’s H	0.147236
Orcadian	DDX4	Tajima’s D	0.0598644
Northern_Han	DDX4	Tajima’s D	0.517281
Oroqen	DDX4	Tajima’s D	0.7305
Oroqen	DDX4	Fay’s H	0.624497
Palestinian	DDX4	Fay’s H	0.0389725
Palestinian	DDX4	Tajima’s D	0.0626757
Papuan_Highlands	DDX4	Tajima’s D	0.00259082
Papuan_Highlands	DDX4	Fay’s H	0.00126785
Papuan_Sepik	DDX4	Fay’s H	0.353894
Pathan	DDX4	Tajima’s D	0.0192933
Pathan	DDX4	Fay’s H	0.0256877
Papuan_Sepik	DDX4	Tajima’s D	0.454109
Pima	DDX4	Fay’s H	0.0269555
Russian	DDX4	Fay’s H	0.0495011
Russian	DDX4	Tajima’s D	0.0884185
Pima	DDX4	Tajima’s D	0.0848355
Sardinian	DDX4	Tajima’s D	0.200871
San	DDX4	Fay’s H	0.0866545
Sardinian	DDX4	Fay’s H	0.0548481
San	DDX4	Tajima’s D	0.0415633
She	DDX4	Fay’s H	0.000937104
She	DDX4	Tajima’s D	0.0569428
Sindhi	DDX4	Fay’s H	0.0658178
Surui	DDX4	Tajima’s D	0.471253
Sindhi	DDX4	Tajima’s D	0.049446
Surui	DDX4	Fay’s H	0.307094
Tujia	DDX4	Fay’s H	0.72361
Tujia	DDX4	Tajima’s D	0.800176
Tu	DDX4	Fay’s H	0.29177
Tu	DDX4	Tajima’s D	0.31178
Uygur	DDX4	Tajima’s D	0.343752
Uygur	DDX4	Fay’s H	0.154622
Tuscan	DDX4	Fay’s H	0.0192382
Tuscan	DDX4	Tajima’s D	0.0922772
Xibo	DDX4	Tajima’s D	0.696213
Xibo	DDX4	Fay’s H	0.26961
Yakut	DDX4	Fay’s H	0.183452
Yakut	DDX4	Tajima’s D	0.476655
Yi	DDX4	Tajima’s D	0.634695
Yi	DDX4	Fay’s H	0.25186
Yoruba	DDX4	Fay’s H	0.332286
Yoruba	DDX4	Tajima’s D	0.2114
Adygei	DHX9	Tajima’s D	0.36063
Adygei	DHX9	Fay’s H	0.428979
Balochi	DHX9	Tajima’s D	0.00799614
Balochi	DHX9	Fay’s H	0.0310604
Bantu_Kenya	DHX9	Fay’s H	0.244746
Bantu_Kenya	DHX9	Tajima’s D	0.229678
Bantu_South_Africa	DHX9	Tajima’s D	0.423796
Bantu_South_Africa	DHX9	Fay’s H	0.675975
Basque	DHX9	Tajima’s D	0.026319
Basque	DHX9	Fay’s H	0.0745771
Bedouin	DHX9	Fay’s H	0.260297
Bedouin	DHX9	Tajima’s D	0.127898
Bergamo_Italian	DHX9	Fay’s H	0.0648531
Bergamo_Italian	DHX9	Tajima’s D	0.00466107
Biaka	DHX9	Tajima’s D	0.16141
Biaka	DHX9	Fay’s H	0.328605
Bougainville	DHX9	Tajima’s D	0.00594688
Bougainville	DHX9	Fay’s H	0.0636477
Brahui	DHX9	Tajima’s D	0.0271226
Brahui	DHX9	Fay’s H	0.0532808
Burusho	DHX9	Fay’s H	0.135673
Burusho	DHX9	Tajima’s D	0.0352795
Cambodian	DHX9	Tajima’s D	0.0417487
Cambodian	DHX9	Fay’s H	0.101097
Colombian	DHX9	Tajima’s D	0.111223
Colombian	DHX9	Fay’s H	0.597742
Dai	DHX9	Fay’s H	0.867843
Dai	DHX9	Tajima’s D	0.0439185
Daur	DHX9	Fay’s H	0.307269
Daur	DHX9	Tajima’s D	0.189818
Druze	DHX9	Fay’s H	0.0902278
Druze	DHX9	Tajima’s D	0.0248724
French	DHX9	Fay’s H	0.0571784
French	DHX9	Tajima’s D	0.012617
Han	DHX9	Fay’s H	0.0585446
Han	DHX9	Tajima’s D	0.0169968
Hazara	DHX9	Fay’s H	0.127336
Hazara	DHX9	Tajima’s D	0.0479769
Hezhen	DHX9	Fay’s H	0.0985253
Hezhen	DHX9	Tajima’s D	0.00642906
Japanese	DHX9	Tajima’s D	0.0640897
Japanese	DHX9	Fay’s H	0.123478
Kalash	DHX9	Tajima’s D	0.0429943
Kalash	DHX9	Fay’s H	0.064371
Karitiana	DHX9	Fay’s H	0.812352
Karitiana	DHX9	Tajima’s D	0.614136
Lahu	DHX9	Tajima’s D	0.00478161
Lahu	DHX9	Fay’s H	0.0288504
Makrani	DHX9	Tajima’s D	0.0495841
Makrani	DHX9	Fay’s H	0.0786354
Mandenka	DHX9	Tajima’s D	0.130369
Mandenka	DHX9	Fay’s H	0.437658
Maya	DHX9	Tajima’s D	0.163378
Maya	DHX9	Fay’s H	0.344316
Mbuti	DHX9	Fay’s H	0.729819
Mbuti	DHX9	Tajima’s D	0.410777
Miao	DHX9	Fay’s H	0.825612
Miao	DHX9	Tajima’s D	0.0486599
Mongolian	DHX9	Tajima’s D	0.260136
Mongolian	DHX9	Fay’s H	0.36513
Mozabite	DHX9	Fay’s H	0.148913
Mozabite	DHX9	Tajima’s D	0.0615984
Naxi	DHX9	Tajima’s D	0.134327
Naxi	DHX9	Fay’s H	0.164062
Northern_Han	DHX9	Tajima’s D	0.252099
Northern_Han	DHX9	Fay’s H	0.280608
Orcadian	DHX9	Fay’s H	0.117411
Orcadian	DHX9	Tajima’s D	0.0499458
Oroqen	DHX9	Fay’s H	0.133403
Oroqen	DHX9	Tajima’s D	0.045807
Palestinian	DHX9	Fay’s H	0.0575803
Palestinian	DHX9	Tajima’s D	0.0429943
Papuan_Highlands	DHX9	Fay’s H	0.254591
Papuan_Highlands	DHX9	Tajima’s D	0.234178
Papuan_Sepik	DHX9	Tajima’s D	0.549082
Papuan_Sepik	DHX9	Fay’s H	0.494234
Pathan	DHX9	Fay’s H	0.0534014
Pathan	DHX9	Tajima’s D	0.0182826
Pima	DHX9	Fay’s H	0.840961
Pima	DHX9	Tajima’s D	0.0866316
Russian	DHX9	Fay’s H	0.0354804
Russian	DHX9	Tajima’s D	0.00116527
San	DHX9	Fay’s H	0.76337
San	DHX9	Tajima’s D	0.225539
Sardinian	DHX9	Tajima’s D	0.00369671
Sardinian	DHX9	Fay’s H	0.0473339
She	DHX9	Tajima’s D	0.176437
She	DHX9	Fay’s H	0.263993
Sindhi	DHX9	Fay’s H	0.166754
Sindhi	DHX9	Tajima’s D	0.0828143
Surui	DHX9	Fay’s H	0.819464
Surui	DHX9	Tajima’s D	0.233736
Tu	DHX9	Tajima’s D	0.267449
Tu	DHX9	Fay’s H	0.192068
Tujia	DHX9	Fay’s H	0.472817
Tujia	DHX9	Tajima’s D	0.491381
Tuscan	DHX9	Tajima’s D	0.00120545
Tuscan	DHX9	Fay’s H	0.0221803
Uygur	DHX9	Fay’s H	0.156387
Uygur	DHX9	Tajima’s D	0.076104
Xibo	DHX9	Fay’s H	0.106803
Xibo	DHX9	Tajima’s D	0.00843814
Yakut	DHX9	Fay’s H	0.152992
Yakut	DHX9	Tajima’s D	0.0243099
Yi	DHX9	Fay’s H	0.49118
Yi	DHX9	Tajima’s D	0.367381
Yoruba	DHX9	Tajima’s D	0.224535
Yoruba	DHX9	Fay’s H	0.46466
Adygei	DNMT1	Tajima’s D	0.241403
Balochi	DNMT1	Fay’s H	0.532763
Adygei	DNMT1	Fay’s H	0.544055
Balochi	DNMT1	Tajima’s D	0.208554
Bantu_Kenya	DNMT1	Tajima’s D	0.175535
Bantu_Kenya	DNMT1	Fay’s H	0.438666
Bantu_South_Africa	DNMT1	Tajima’s D	0.194183
Bantu_South_Africa	DNMT1	Fay’s H	0.414885
Bedouin	DNMT1	Tajima’s D	0.131565
Bedouin	DNMT1	Fay’s H	0.306929
Basque	DNMT1	Tajima’s D	0.117365
Basque	DNMT1	Fay’s H	0.267408
Bergamo_Italian	DNMT1	Fay’s H	0.373311
Bergamo_Italian	DNMT1	Tajima’s D	0.173824
Bougainville	DNMT1	Fay’s H	0.302652
Bougainville	DNMT1	Tajima’s D	0.189393
Biaka	DNMT1	Fay’s H	0.324893
Biaka	DNMT1	Tajima’s D	0.109153
Burusho	DNMT1	Tajima’s D	0.138922
Brahui	DNMT1	Fay’s H	0.411121
Burusho	DNMT1	Fay’s H	0.393157
Brahui	DNMT1	Tajima’s D	0.146792
Colombian	DNMT1	Fay’s H	0.00650128
Colombian	DNMT1	Tajima’s D	0.021728
Cambodian	DNMT1	Tajima’s D	0.355689
Cambodian	DNMT1	Fay’s H	0.558597
Dai	DNMT1	Fay’s H	0.273567
Daur	DNMT1	Tajima’s D	0.216595
Dai	DNMT1	Tajima’s D	0.0682635
Daur	DNMT1	Fay’s H	0.415056
Druze	DNMT1	Tajima’s D	0.107956
Druze	DNMT1	Fay’s H	0.215911
French	DNMT1	Tajima’s D	0.185287
French	DNMT1	Fay’s H	0.372968
Han	DNMT1	Tajima’s D	0.21574
Hazara	DNMT1	Fay’s H	0.552609
Han	DNMT1	Fay’s H	0.443114
Hazara	DNMT1	Tajima’s D	0.275278
Hezhen	DNMT1	Fay’s H	0.575877
Hezhen	DNMT1	Tajima’s D	0.314286
Kalash	DNMT1	Tajima’s D	0.0612489
Japanese	DNMT1	Fay’s H	0.407015
Japanese	DNMT1	Tajima’s D	0.239179
Kalash	DNMT1	Fay’s H	0.126262
Lahu	DNMT1	Tajima’s D	0.607015
Lahu	DNMT1	Fay’s H	0.562019
Karitiana	DNMT1	Tajima’s D	0.427032
Karitiana	DNMT1	Fay’s H	0.283319
Makrani	DNMT1	Tajima’s D	0.116168
Mandenka	DNMT1	Fay’s H	0.216082
Mandenka	DNMT1	Tajima’s D	0.111548
Makrani	DNMT1	Fay’s H	0.468092
Mbuti	DNMT1	Tajima’s D	0.05355
Maya	DNMT1	Fay’s H	0.462275
Maya	DNMT1	Tajima’s D	0.654234
Mbuti	DNMT1	Fay’s H	0.326433
Mongolian	DNMT1	Fay’s H	0.381694
Mongolian	DNMT1	Tajima’s D	0.363216
Miao	DNMT1	Fay’s H	0.577074
Miao	DNMT1	Tajima’s D	0.559966
Mozabite	DNMT1	Fay’s H	0.415227
Naxi	DNMT1	Tajima’s D	0.649444
Naxi	DNMT1	Fay’s H	0.495808
Mozabite	DNMT1	Tajima’s D	0.0846878
Northern_Han	DNMT1	Fay’s H	0.615227
Northern_Han	DNMT1	Tajima’s D	0.379641
Orcadian	DNMT1	Fay’s H	0.332934
Orcadian	DNMT1	Tajima’s D	0.117707
Oroqen	DNMT1	Fay’s H	0.431651
Oroqen	DNMT1	Tajima’s D	0.246193
Papuan_Highlands	DNMT1	Tajima’s D	0.0114628
Papuan_Highlands	DNMT1	Fay’s H	0.0824636
Palestinian	DNMT1	Fay’s H	0.346792
Palestinian	DNMT1	Tajima’s D	0.101112
Pathan	DNMT1	Tajima’s D	0.321129
Papuan_Sepik	DNMT1	Tajima’s D	0.256116
Pathan	DNMT1	Fay’s H	0.55278
Papuan_Sepik	DNMT1	Fay’s H	0.304363
Pima	DNMT1	Fay’s H	0.11497
Russian	DNMT1	Tajima’s D	0.102994
Russian	DNMT1	Fay’s H	0.347819
Pima	DNMT1	Tajima’s D	0.13704
Sardinian	DNMT1	Tajima’s D	0.197605
Sardinian	DNMT1	Fay’s H	0.427887
San	DNMT1	Fay’s H	0.0200171
San	DNMT1	Tajima’s D	0.0923867
She	DNMT1	Tajima’s D	0.21882
She	DNMT1	Fay’s H	0.517023
Surui	DNMT1	Tajima’s D	0.386826
Surui	DNMT1	Fay’s H	0.118392
Sindhi	DNMT1	Tajima’s D	0.170915
Sindhi	DNMT1	Fay’s H	0.506074
Tujia	DNMT1	Tajima’s D	0.152096
Tujia	DNMT1	Fay’s H	0.189393
Tu	DNMT1	Tajima’s D	0.665184
Tu	DNMT1	Fay’s H	0.765269
Uygur	DNMT1	Fay’s H	0.663986
Tuscan	DNMT1	Fay’s H	0.269889
Uygur	DNMT1	Tajima’s D	0.327802
Tuscan	DNMT1	Tajima’s D	0.128657
Xibo	DNMT1	Fay’s H	0.640205
Yakut	DNMT1	Tajima’s D	0.285885
Xibo	DNMT1	Tajima’s D	0.622754
Yakut	DNMT1	Fay’s H	0.557228
Yoruba	DNMT1	Tajima’s D	0.316339
Yoruba	DNMT1	Fay’s H	0.4645
Yi	DNMT1	Tajima’s D	0.296664
Yi	DNMT1	Fay’s H	0.442258
Adygei	DNMT3A	Fay’s H	0.248802
Adygei	DNMT3A	Tajima’s D	0.246446
Balochi	DNMT3A	Tajima’s D	0.106281
Balochi	DNMT3A	Fay’s H	0.528967
Bantu_South_Africa	DNMT3A	Fay’s H	0.307025
Bantu_South_Africa	DNMT3A	Tajima’s D	0.0321488
Bantu_Kenya	DNMT3A	Tajima’s D	0.0759091
Bantu_Kenya	DNMT3A	Fay’s H	0.0778099
Basque	DNMT3A	Tajima’s D	0.0755785
Basque	DNMT3A	Fay’s H	0.290744
Bedouin	DNMT3A	Fay’s H	0.262273
Bedouin	DNMT3A	Tajima’s D	0.123264
Bergamo_Italian	DNMT3A	Tajima’s D	0.184711
Bergamo_Italian	DNMT3A	Fay’s H	0.244132
Biaka	DNMT3A	Tajima’s D	0.00929752
Biaka	DNMT3A	Fay’s H	0.0542562
Bougainville	DNMT3A	Fay’s H	0.234132
Brahui	DNMT3A	Fay’s H	0.29719
Brahui	DNMT3A	Tajima’s D	0.195207
Bougainville	DNMT3A	Tajima’s D	0.152107
Burusho	DNMT3A	Tajima’s D	0.134504
Burusho	DNMT3A	Fay’s H	0.455248
Cambodian	DNMT3A	Fay’s H	0.263595
Cambodian	DNMT3A	Tajima’s D	0.0876446
Colombian	DNMT3A	Tajima’s D	0.183926
Colombian	DNMT3A	Fay’s H	0.14281
Dai	DNMT3A	Tajima’s D	0.162025
Dai	DNMT3A	Fay’s H	0.369174
Daur	DNMT3A	Fay’s H	0.17438
Druze	DNMT3A	Tajima’s D	0.190124
Druze	DNMT3A	Fay’s H	0.139504
Daur	DNMT3A	Tajima’s D	0.11562
French	DNMT3A	Fay’s H	0.214711
French	DNMT3A	Tajima’s D	0.127479
Han	DNMT3A	Fay’s H	0.280826
Han	DNMT3A	Tajima’s D	0.12343
Hazara	DNMT3A	Fay’s H	0.167603
Hazara	DNMT3A	Tajima’s D	0.129917
Hezhen	DNMT3A	Fay’s H	0.173099
Hezhen	DNMT3A	Tajima’s D	0.127686
Kalash	DNMT3A	Fay’s H	0.157273
Japanese	DNMT3A	Tajima’s D	0.0963636
Japanese	DNMT3A	Fay’s H	0.260083
Kalash	DNMT3A	Tajima’s D	0.14814
Karitiana	DNMT3A	Tajima’s D	0.0844628
Karitiana	DNMT3A	Fay’s H	0.0460744
Lahu	DNMT3A	Tajima’s D	0.150207
Lahu	DNMT3A	Fay’s H	0.215992
Makrani	DNMT3A	Fay’s H	0.134959
Makrani	DNMT3A	Tajima’s D	0.282769
Mandenka	DNMT3A	Fay’s H	0.0594215
Mandenka	DNMT3A	Tajima’s D	0.0991736
Maya	DNMT3A	Fay’s H	0.170785
Mbuti	DNMT3A	Fay’s H	0.276364
Maya	DNMT3A	Tajima’s D	0.16719
Mbuti	DNMT3A	Tajima’s D	0.083719
Miao	DNMT3A	Tajima’s D	0.151198
Miao	DNMT3A	Fay’s H	0.290248
Mongolian	DNMT3A	Tajima’s D	0.42095
Mongolian	DNMT3A	Fay’s H	0.279587
Mozabite	DNMT3A	Fay’s H	0.398388
Mozabite	DNMT3A	Tajima’s D	0.284917
Naxi	DNMT3A	Tajima’s D	0.101033
Naxi	DNMT3A	Fay’s H	0.205289
Orcadian	DNMT3A	Fay’s H	0.460579
Orcadian	DNMT3A	Tajima’s D	0.353223
Northern_Han	DNMT3A	Fay’s H	0.254215
Northern_Han	DNMT3A	Tajima’s D	0.116818
Oroqen	DNMT3A	Fay’s H	0.249628
Oroqen	DNMT3A	Tajima’s D	0.104959
Palestinian	DNMT3A	Fay’s H	0.595207
Palestinian	DNMT3A	Tajima’s D	0.207521
Papuan_Highlands	DNMT3A	Fay’s H	0.0886364
Papuan_Highlands	DNMT3A	Tajima’s D	0.0559504
Papuan_Sepik	DNMT3A	Tajima’s D	0.0609917
Papuan_Sepik	DNMT3A	Fay’s H	0.0628099
Pathan	DNMT3A	Tajima’s D	0.131281
Pathan	DNMT3A	Fay’s H	0.172314
Russian	DNMT3A	Tajima’s D	0.177851
Russian	DNMT3A	Fay’s H	0.191446
Pima	DNMT3A	Fay’s H	0.0632645
Pima	DNMT3A	Tajima’s D	0.149421
San	DNMT3A	Tajima’s D	0.0300826
San	DNMT3A	Fay’s H	0.183306
Sardinian	DNMT3A	Fay’s H	0.141529
Sardinian	DNMT3A	Tajima’s D	0.168678
She	DNMT3A	Tajima’s D	0.0919835
She	DNMT3A	Fay’s H	0.327149
Sindhi	DNMT3A	Fay’s H	0.168182
Sindhi	DNMT3A	Tajima’s D	0.140165
Tu	DNMT3A	Fay’s H	0.166818
Tu	DNMT3A	Tajima’s D	0.133595
Surui	DNMT3A	Tajima’s D	0.17781
Surui	DNMT3A	Fay’s H	0.118636
Tujia	DNMT3A	Fay’s H	0.217231
Tujia	DNMT3A	Tajima’s D	0.135248
Tuscan	DNMT3A	Fay’s H	0.452479
Tuscan	DNMT3A	Tajima’s D	0.240868
Uygur	DNMT3A	Fay’s H	0.24281
Uygur	DNMT3A	Tajima’s D	0.409959
Xibo	DNMT3A	Tajima’s D	0.0527686
Xibo	DNMT3A	Fay’s H	0.0857025
Yi	DNMT3A	Fay’s H	0.205413
Yi	DNMT3A	Tajima’s D	0.177479
Yakut	DNMT3A	Tajima’s D	0.103388
Yakut	DNMT3A	Fay’s H	0.289256
Yoruba	DNMT3A	Fay’s H	0.0332231
Yoruba	DNMT3A	Tajima’s D	0.0623554
Adygei	DNMT3B	Fay’s H	0.545681
Adygei	DNMT3B	Tajima’s D	0.498285
Balochi	DNMT3B	Tajima’s D	0.269099
Balochi	DNMT3B	Fay’s H	0.612566
Basque	DNMT3B	Tajima’s D	0.0918304
Basque	DNMT3B	Fay’s H	0.0254132
Bantu_South_Africa	DNMT3B	Tajima’s D	0.489086
Bantu_Kenya	DNMT3B	Fay’s H	0.218896
Bantu_Kenya	DNMT3B	Tajima’s D	0.0703149
Bantu_South_Africa	DNMT3B	Fay’s H	0.129872
Biaka	DNMT3B	Tajima’s D	0.065014
Bedouin	DNMT3B	Tajima’s D	0.37044
Bedouin	DNMT3B	Fay’s H	0.436857
Biaka	DNMT3B	Fay’s H	0.264655
Bergamo_Italian	DNMT3B	Tajima’s D	0.887434
Bergamo_Italian	DNMT3B	Fay’s H	0.735734
Burusho	DNMT3B	Tajima’s D	0.282507
Brahui	DNMT3B	Tajima’s D	0.358902
Burusho	DNMT3B	Fay’s H	0.589336
Bougainville	DNMT3B	Tajima’s D	0.71188
Bougainville	DNMT3B	Fay’s H	0.617244
Brahui	DNMT3B	Fay’s H	0.643904
Colombian	DNMT3B	Fay’s H	0.492828
Cambodian	DNMT3B	Fay’s H	0.0447459
Colombian	DNMT3B	Tajima’s D	0.180698
Dai	DNMT3B	Fay’s H	0.136888
Dai	DNMT3B	Tajima’s D	0.0369504
Cambodian	DNMT3B	Tajima’s D	0.0871531
Daur	DNMT3B	Tajima’s D	0.0447459
Daur	DNMT3B	Fay’s H	0.0611163
Druze	DNMT3B	Tajima’s D	0.233708
Han	DNMT3B	Tajima’s D	0.0236982
French	DNMT3B	Fay’s H	0.354849
French	DNMT3B	Tajima’s D	0.553009
Han	DNMT3B	Fay’s H	0.0226068
Druze	DNMT3B	Fay’s H	0.238697
Hezhen	DNMT3B	Fay’s H	0.0227627
Japanese	DNMT3B	Tajima’s D	0.11927
Japanese	DNMT3B	Fay’s H	0.0746804
Hazara	DNMT3B	Fay’s H	0.745713
Hezhen	DNMT3B	Tajima’s D	0.0168382
Hazara	DNMT3B	Tajima’s D	0.691768
Makrani	DNMT3B	Fay’s H	0.741503
Lahu	DNMT3B	Tajima’s D	0.0207359
Karitiana	DNMT3B	Fay’s H	0.0880886
Makrani	DNMT3B	Tajima’s D	0.420486
Karitiana	DNMT3B	Tajima’s D	0.094169
Lahu	DNMT3B	Fay’s H	0.0157468
Kalash	DNMT3B	Tajima’s D	0.48363
Kalash	DNMT3B	Fay’s H	0.524945
Mbuti	DNMT3B	Fay’s H	0.275491
Mandenka	DNMT3B	Fay’s H	0.222638
Mandenka	DNMT3B	Tajima’s D	0.0436545
Maya	DNMT3B	Tajima’s D	0.129093
Mbuti	DNMT3B	Tajima’s D	0.320705
Maya	DNMT3B	Fay’s H	0.0498909
Mongolian	DNMT3B	Tajima’s D	0.167446
Mozabite	DNMT3B	Fay’s H	0.399751
Mongolian	DNMT3B	Fay’s H	0.152323
Miao	DNMT3B	Fay’s H	0.0584659
Miao	DNMT3B	Tajima’s D	0.223106
Mozabite	DNMT3B	Tajima’s D	0.35672
Naxi	DNMT3B	Tajima’s D	0.288276
Northern_Han	DNMT3B	Fay’s H	0.0132523
Orcadian	DNMT3B	Tajima’s D	0.711568
Oroqen	DNMT3B	Fay’s H	0.351731
Naxi	DNMT3B	Fay’s H	0.0779545
Oroqen	DNMT3B	Tajima’s D	0.859058
Northern_Han	DNMT3B	Tajima’s D	0.0124727
Orcadian	DNMT3B	Fay’s H	0.483162
Papuan_Highlands	DNMT3B	Fay’s H	0.446056
Palestinian	DNMT3B	Fay’s H	0.543031
Papuan_Sepik	DNMT3B	Fay’s H	0.360461
Papuan_Sepik	DNMT3B	Tajima’s D	0.263486
Palestinian	DNMT3B	Tajima’s D	0.26333
Papuan_Highlands	DNMT3B	Tajima’s D	0.2942
Russian	DNMT3B	Tajima’s D	0.647334
Pima	DNMT3B	Fay’s H	0.0882445
Pima	DNMT3B	Tajima’s D	0.100405
Pathan	DNMT3B	Fay’s H	0.71874
Pathan	DNMT3B	Tajima’s D	0.458528
Russian	DNMT3B	Fay’s H	0.605083
She	DNMT3B	Fay’s H	0.489086
San	DNMT3B	Tajima’s D	0.0707827
San	DNMT3B	Fay’s H	0.192392
Sardinian	DNMT3B	Fay’s H	0.343
Sardinian	DNMT3B	Tajima’s D	0.280168
She	DNMT3B	Tajima’s D	0.0779545
Tujia	DNMT3B	Fay’s H	0.0749922
Tu	DNMT3B	Tajima’s D	0.261147
Sindhi	DNMT3B	Tajima’s D	0.304958
Tujia	DNMT3B	Tajima’s D	0.158092
Surui	DNMT3B	Tajima’s D	0.59261
Surui	DNMT3B	Fay’s H	0.615684
Sindhi	DNMT3B	Fay’s H	0.810415
Tu	DNMT3B	Fay’s H	0.127222
Xibo	DNMT3B	Tajima’s D	0.187403
Xibo	DNMT3B	Fay’s H	0.154973
Uygur	DNMT3B	Fay’s H	0.564546
Tuscan	DNMT3B	Tajima’s D	0.159339
Uygur	DNMT3B	Tajima’s D	0.396632
Tuscan	DNMT3B	Fay’s H	0.148581
Yoruba	DNMT3B	Fay’s H	0.190833
Yi	DNMT3B	Tajima’s D	0.483785
Yakut	DNMT3B	Tajima’s D	0.22903
Yoruba	DNMT3B	Tajima’s D	0.107109
Yakut	DNMT3B	Fay’s H	0.296695
Yi	DNMT3B	Fay’s H	0.126754
Bedouin	DNMT3L	Fay’s H	0.667148
Biaka	DNMT3L	Fay’s H	0.421356
Bantu_South_Africa	DNMT3L	Fay’s H	0.13949
Balochi	DNMT3L	Tajima’s D	0.256133
Bergamo_Italian	DNMT3L	Fay’s H	0.476912
Bantu_South_Africa	DNMT3L	Tajima’s D	0.359788
Bedouin	DNMT3L	Tajima’s D	0.387927
Adygei	DNMT3L	Fay’s H	0.422078
Bantu_Kenya	DNMT3L	Tajima’s D	0.249399
Basque	DNMT3L	Fay’s H	0.325637
Bergamo_Italian	DNMT3L	Tajima’s D	0.286195
Biaka	DNMT3L	Tajima’s D	0.0976431
Basque	DNMT3L	Tajima’s D	0.236171
Balochi	DNMT3L	Fay’s H	0.44252
Bantu_Kenya	DNMT3L	Fay’s H	0.376142
Adygei	DNMT3L	Tajima’s D	0.209716
Brahui	DNMT3L	Tajima’s D	0.244348
Druze	DNMT3L	Fay’s H	0.486772
Dai	DNMT3L	Tajima’s D	0.708514
Cambodian	DNMT3L	Tajima’s D	0.465368
Colombian	DNMT3L	Fay’s H	0.55291
Daur	DNMT3L	Tajima’s D	0.226311
Cambodian	DNMT3L	Fay’s H	0.635642
Bougainville	DNMT3L	Tajima’s D	0.746753
Dai	DNMT3L	Fay’s H	0.45695
Druze	DNMT3L	Tajima’s D	0.218134
Burusho	DNMT3L	Fay’s H	0.518759
Burusho	DNMT3L	Tajima’s D	0.233285
Colombian	DNMT3L	Tajima’s D	0.215729
Bougainville	DNMT3L	Fay’s H	0.281385
Brahui	DNMT3L	Fay’s H	0.52381
Daur	DNMT3L	Fay’s H	0.151515
Karitiana	DNMT3L	Tajima’s D	0.435546
Hezhen	DNMT3L	Fay’s H	0.511785
Hezhen	DNMT3L	Tajima’s D	0.843434
French	DNMT3L	Tajima’s D	0.561809
Japanese	DNMT3L	Fay’s H	0.60077
Kalash	DNMT3L	Tajima’s D	0.398509
Hazara	DNMT3L	Tajima’s D	0.326599
Karitiana	DNMT3L	Fay’s H	0.560847
French	DNMT3L	Fay’s H	0.422799
Hazara	DNMT3L	Fay’s H	0.643579
Lahu	DNMT3L	Fay’s H	0.444444
Japanese	DNMT3L	Tajima’s D	0.485329
Han	DNMT3L	Tajima’s D	0.199615
Han	DNMT3L	Fay’s H	0.57191
Kalash	DNMT3L	Fay’s H	0.559163
Lahu	DNMT3L	Tajima’s D	0.468494
Maya	DNMT3L	Fay’s H	0.360991
Makrani	DNMT3L	Tajima’s D	0.236652
Mandenka	DNMT3L	Tajima’s D	0.119048
Makrani	DNMT3L	Fay’s H	0.473304
Mbuti	DNMT3L	Fay’s H	0.551948
Miao	DNMT3L	Tajima’s D	0.714526
Maya	DNMT3L	Tajima’s D	0.155123
Mozabite	DNMT3L	Tajima’s D	0.332371
Mandenka	DNMT3L	Fay’s H	0.623377
Mbuti	DNMT3L	Tajima’s D	0.0969216
Naxi	DNMT3L	Fay’s H	0.335498
Mozabite	DNMT3L	Fay’s H	0.599808
Mongolian	DNMT3L	Fay’s H	0.665224
Naxi	DNMT3L	Tajima’s D	0.660414
Mongolian	DNMT3L	Tajima’s D	0.651756
Miao	DNMT3L	Fay’s H	0.65849
Pima	DNMT3L	Tajima’s D	0.111833
Orcadian	DNMT3L	Fay’s H	0.551948
Oroqen	DNMT3L	Tajima’s D	0.549784
Papuan_Sepik	DNMT3L	Tajima’s D	0.23064
Papuan_Highlands	DNMT3L	Fay’s H	0.214045
Northern_Han	DNMT3L	Fay’s H	0.575036
Pima	DNMT3L	Fay’s H	0.109909
Northern_Han	DNMT3L	Tajima’s D	0.603175
Palestinian	DNMT3L	Tajima’s D	0.26912
Palestinian	DNMT3L	Fay’s H	0.63925
Pathan	DNMT3L	Tajima’s D	0.168831
Oroqen	DNMT3L	Fay’s H	0.387686
Papuan_Highlands	DNMT3L	Tajima’s D	0.256614
Pathan	DNMT3L	Fay’s H	0.550505
Papuan_Sepik	DNMT3L	Fay’s H	0.221741
Orcadian	DNMT3L	Tajima’s D	0.194084
Tu	DNMT3L	Tajima’s D	0.152958
Sindhi	DNMT3L	Tajima’s D	0.183021
Tu	DNMT3L	Fay’s H	0.37999
Tujia	DNMT3L	Fay’s H	0.478836
Tujia	DNMT3L	Tajima’s D	0.1443
Surui	DNMT3L	Tajima’s D	0.512506
Sardinian	DNMT3L	Tajima’s D	0.153199
She	DNMT3L	Fay’s H	0.566619
San	DNMT3L	Fay’s H	0.000721501
She	DNMT3L	Tajima’s D	0.606542
Russian	DNMT3L	Tajima’s D	0.284512
Surui	DNMT3L	Fay’s H	0.673641
Sindhi	DNMT3L	Fay’s H	0.548581
Sardinian	DNMT3L	Fay’s H	0.236652
San	DNMT3L	Tajima’s D	0.034151
Russian	DNMT3L	Fay’s H	0.446849
Tuscan	DNMT3L	Fay’s H	0.381433
Yoruba	DNMT3L	Tajima’s D	0.122415
Tuscan	DNMT3L	Tajima’s D	0.182059
Yoruba	DNMT3L	Fay’s H	0.644541
Uygur	DNMT3L	Tajima’s D	0.262626
Xibo	DNMT3L	Fay’s H	0.560847
Uygur	DNMT3L	Fay’s H	0.500722
Yakut	DNMT3L	Fay’s H	0.574796
Xibo	DNMT3L	Tajima’s D	0.673641
Yi	DNMT3L	Tajima’s D	0.555075
Yakut	DNMT3L	Tajima’s D	0.233045
Yi	DNMT3L	Fay’s H	0.37037
Adygei	GATAD2A	Fay’s H	0.692387
Balochi	GATAD2A	Tajima’s D	0.0667237
Adygei	GATAD2A	Tajima’s D	0.542344
Balochi	GATAD2A	Fay’s H	0.114286
Bantu_Kenya	GATAD2A	Fay’s H	0.639692
Bantu_South_Africa	GATAD2A	Fay’s H	0.28657
Bantu_South_Africa	GATAD2A	Tajima’s D	0.203251
Bantu_Kenya	GATAD2A	Tajima’s D	0.0530368
Basque	GATAD2A	Fay’s H	0.441745
Basque	GATAD2A	Tajima’s D	0.636441
Bergamo_Italian	GATAD2A	Fay’s H	0.176219
Bergamo_Italian	GATAD2A	Tajima’s D	0.186142
Bedouin	GATAD2A	Tajima’s D	0.269632
Bedouin	GATAD2A	Fay’s H	0.547476
Biaka	GATAD2A	Tajima’s D	0.0107784
Biaka	GATAD2A	Fay’s H	0.0595381
Bougainville	GATAD2A	Fay’s H	0.0429427
Bougainville	GATAD2A	Tajima’s D	0.0234388
Burusho	GATAD2A	Fay’s H	0.152267
Brahui	GATAD2A	Tajima’s D	0.179812
Brahui	GATAD2A	Fay’s H	0.348674
Burusho	GATAD2A	Tajima’s D	0.0882806
Cambodian	GATAD2A	Tajima’s D	0.588366
Colombian	GATAD2A	Tajima’s D	0.564585
Cambodian	GATAD2A	Fay’s H	0.462618
Colombian	GATAD2A	Fay’s H	0.595723
Daur	GATAD2A	Tajima’s D	0.252524
Dai	GATAD2A	Tajima’s D	0.926091
Dai	GATAD2A	Fay’s H	0.626176
Daur	GATAD2A	Fay’s H	0.0997434
Druze	GATAD2A	Fay’s H	0.44722
Druze	GATAD2A	Tajima’s D	0.267921
French	GATAD2A	Fay’s H	0.293413
Han	GATAD2A	Fay’s H	0.0742515
Han	GATAD2A	Tajima’s D	0.0807528
French	GATAD2A	Tajima’s D	0.227374
Hezhen	GATAD2A	Fay’s H	0.00444825
Hezhen	GATAD2A	Tajima’s D	0.00239521
Hazara	GATAD2A	Tajima’s D	0.306929
Hazara	GATAD2A	Fay’s H	0.293584
Kalash	GATAD2A	Fay’s H	0.554491
Japanese	GATAD2A	Tajima’s D	0.0472198
Japanese	GATAD2A	Fay’s H	0.0544055
Kalash	GATAD2A	Tajima’s D	0.576732
Karitiana	GATAD2A	Tajima’s D	0.00786997
Lahu	GATAD2A	Fay’s H	0.112917
Karitiana	GATAD2A	Fay’s H	0.0075278
Lahu	GATAD2A	Tajima’s D	0.241403
Makrani	GATAD2A	Fay’s H	0.0819504
Makrani	GATAD2A	Tajima’s D	0.0763045
Mandenka	GATAD2A	Fay’s H	0.271086
Mandenka	GATAD2A	Tajima’s D	0.12763
Maya	GATAD2A	Tajima’s D	0.157913
Mbuti	GATAD2A	Fay’s H	0.226176
Maya	GATAD2A	Fay’s H	0.180325
Mbuti	GATAD2A	Tajima’s D	0.104705
Miao	GATAD2A	Fay’s H	0.330368
Miao	GATAD2A	Tajima’s D	0.301967
Mongolian	GATAD2A	Tajima’s D	0.123695
Mozabite	GATAD2A	Fay’s H	0.0343884
Mongolian	GATAD2A	Fay’s H	0.101796
Mozabite	GATAD2A	Tajima’s D	0.0249786
Northern_Han	GATAD2A	Tajima’s D	0.0583405
Naxi	GATAD2A	Tajima’s D	0.0927288
Northern_Han	GATAD2A	Fay’s H	0.00564585
Naxi	GATAD2A	Fay’s H	0.100257
Orcadian	GATAD2A	Tajima’s D	0.536527
Orcadian	GATAD2A	Fay’s H	0.409581
Oroqen	GATAD2A	Tajima’s D	0.0350727
Oroqen	GATAD2A	Fay’s H	0.0106074
Papuan_Highlands	GATAD2A	Fay’s H	0.553978
Palestinian	GATAD2A	Tajima’s D	0.237639
Palestinian	GATAD2A	Fay’s H	0.655261
Papuan_Highlands	GATAD2A	Tajima’s D	0.601369
Papuan_Sepik	GATAD2A	Fay’s H	0.145937
Papuan_Sepik	GATAD2A	Tajima’s D	0.0795552
Pathan	GATAD2A	Tajima’s D	0.0651839
Pathan	GATAD2A	Fay’s H	0.134645
Russian	GATAD2A	Fay’s H	0.0706587
Pima	GATAD2A	Fay’s H	0.562532
Pima	GATAD2A	Tajima’s D	0.472198
Russian	GATAD2A	Tajima’s D	0.0800684
San	GATAD2A	Tajima’s D	0.00393499
San	GATAD2A	Fay’s H	0.0295979
She	GATAD2A	Fay’s H	0.382891
Sardinian	GATAD2A	Tajima’s D	0.301454
She	GATAD2A	Tajima’s D	0.641232
Sardinian	GATAD2A	Fay’s H	0.478358
Surui	GATAD2A	Fay’s H	0.615398
Surui	GATAD2A	Tajima’s D	0.853721
Sindhi	GATAD2A	Fay’s H	0.395894
Sindhi	GATAD2A	Tajima’s D	0.40941
Tujia	GATAD2A	Fay’s H	0.0215569
Tu	GATAD2A	Tajima’s D	0.508469
Tu	GATAD2A	Fay’s H	0.398973
Tujia	GATAD2A	Tajima’s D	0.0603935
Uygur	GATAD2A	Fay’s H	0.333447
Tuscan	GATAD2A	Tajima’s D	0.177759
Uygur	GATAD2A	Tajima’s D	0.444996
Tuscan	GATAD2A	Fay’s H	0.217451
Yakut	GATAD2A	Fay’s H	0.212489
Yakut	GATAD2A	Tajima’s D	0.249102
Xibo	GATAD2A	Tajima’s D	0.0994012
Xibo	GATAD2A	Fay’s H	0.0121471
Yoruba	GATAD2A	Tajima’s D	0.155175
Yi	GATAD2A	Fay’s H	0.0521814
Yi	GATAD2A	Tajima’s D	0.157913
Yoruba	GATAD2A	Fay’s H	0.753464
Adygei	GATAD2B	Tajima’s D	0.300599
Adygei	GATAD2B	Fay’s H	0.422068
Balochi	GATAD2B	Tajima’s D	0.156347
Balochi	GATAD2B	Fay’s H	0.598626
Bantu_Kenya	GATAD2B	Tajima’s D	0.0116527
Bantu_Kenya	GATAD2B	Fay’s H	0.253144
Bantu_South_Africa	GATAD2B	Fay’s H	0.594889
Bantu_South_Africa	GATAD2B	Tajima’s D	0.184032
Basque	GATAD2B	Tajima’s D	0.264074
Basque	GATAD2B	Fay’s H	0.492185
Bedouin	GATAD2B	Tajima’s D	0.19693
Bedouin	GATAD2B	Fay’s H	0.711617
Bergamo_Italian	GATAD2B	Tajima’s D	0.363443
Bergamo_Italian	GATAD2B	Fay’s H	0.324386
Biaka	GATAD2B	Tajima’s D	0.0394182
Biaka	GATAD2B	Fay’s H	0.61956
Bougainville	GATAD2B	Fay’s H	0.308916
Bougainville	GATAD2B	Tajima’s D	0.10833
Brahui	GATAD2B	Tajima’s D	0.351549
Brahui	GATAD2B	Fay’s H	0.563668
Burusho	GATAD2B	Tajima’s D	0.227227
Burusho	GATAD2B	Fay’s H	0.517379
Cambodian	GATAD2B	Tajima’s D	0.0593884
Cambodian	GATAD2B	Fay’s H	0.263672
Colombian	GATAD2B	Fay’s H	0.445574
Colombian	GATAD2B	Tajima’s D	0.287982
Dai	GATAD2B	Tajima’s D	0.614698
Dai	GATAD2B	Fay’s H	0.556234
Daur	GATAD2B	Tajima’s D	0.248965
Daur	GATAD2B	Fay’s H	0.498091
Druze	GATAD2B	Tajima’s D	0.112388
Druze	GATAD2B	Fay’s H	0.478201
French	GATAD2B	Tajima’s D	0.136979
French	GATAD2B	Fay’s H	0.527183
Han	GATAD2B	Fay’s H	0.67923
Han	GATAD2B	Tajima’s D	0.185318
Hazara	GATAD2B	Tajima’s D	0.21019
Hazara	GATAD2B	Fay’s H	0.732752
Hezhen	GATAD2B	Tajima’s D	0.347049
Hezhen	GATAD2B	Fay’s H	0.653474
Japanese	GATAD2B	Tajima’s D	0.251055
Japanese	GATAD2B	Fay’s H	0.762647
Kalash	GATAD2B	Fay’s H	0.371439
Kalash	GATAD2B	Tajima’s D	0.209587
Karitiana	GATAD2B	Tajima’s D	0.662715
Karitiana	GATAD2B	Fay’s H	0.642544
Lahu	GATAD2B	Fay’s H	0.777072
Lahu	GATAD2B	Tajima’s D	0.271467
Makrani	GATAD2B	Tajima’s D	0.201551
Makrani	GATAD2B	Fay’s H	0.644071
[truncated: 4,382 more rows]
